# Supplementary material for: Poly[(μ2-1,3-di-4-pyridyl­propane)(μ3-1,3-phenyl­enediacetato)­cadmium]
Source: Acta Crystallogr Sect E Struct Rep Online. 2011 Oct 12;67(Pt 11):m1540. doi: 10.1107/S1600536811041432 (PMC3246964; doi:10.1107/S1600536811041432)
Supplement: Supplementary file 1 [file e-67-m1540-sup1.cif]

##############################################################################
#                                                                            #
# This CIF contains the data in a paper accepted for publication in          #
# Acta Crystallographica Section E. It conforms to the requirements of       #
# Notes for Authors for Acta Crystallographica Section E, and has been       #
# peer reviewed under the auspices of the IUCr Commission on Journals.       #
#                                                                            #
# Full details of the Crystallographic Information File format               #
# are given in the paper "The Crystallographic Information File (CIF):       #
# a New Standard Archive File for Crystallography" by S. R. Hall, F. H.      #
# Allen and I. D. Brown [Acta Cryst. (1991), A47, 655-685].                  #
#                                                                            #
# The current version of the core CIF dictionary is obtainable from          #
# ftp://ftp.iucr.org/pub/cif_core.dic.                                       #
#                                                                            #
# Software is freely available for graphical display of the structure(s)     #
# in this CIF. For information consult the CIF software page                 #
# http://www.iucr.org/resources/cif/software.                                #
#                                                                            #
# This file may be used for bona fide research purposes within the           #
# scientific community so long as proper attribution is given to the journal # 
# article from which it was obtained.                                        #
#                                                                            #
##############################################################################
data_I
_audit_creation_method     SHELXL-97
_chemical_name_systematic
;
Poly[(\m~2~-1,3-di-4-pyridylpropane)(\m~3~-1,3-phenylenediacetato)cadmium]
;
_chemical_name_common     ?
_chemical_formula_moiety     'C23 H22 Cd N2 O4'
_chemical_formula_sum     'C23 H22 Cd N2 O4'
_chemical_formula_iupac     '[Cd (C10 H8 O4) (C13 H14 N2)]'
_chemical_formula_weight     502.84
_chemical_melting_point     ?
_symmetry_cell_setting     orthorhombic
_symmetry_space_group_name_H-M     'P b c n'
_symmetry_space_group_name_Hall     '-P 2n 2ab'
loop_
    _symmetry_equiv_pos_as_xyz
    'x, y, z'
    '-x+1/2, -y+1/2, z+1/2'
    '-x, y, -z+1/2'
    'x+1/2, -y+1/2, -z'
    '-x, -y, -z'
    'x-1/2, y-1/2, -z-1/2'
    'x, -y, z-1/2'
    '-x-1/2, y-1/2, z'
_cell_length_a     22.573(5)
_cell_length_b     10.729(2)
_cell_length_c     17.024(3)
_cell_angle_alpha     90.00
_cell_angle_beta     90.00
_cell_angle_gamma     90.00
_cell_volume     4123.0(14)
_cell_formula_units_Z     8
_cell_measurement_reflns_used     9088
_cell_measurement_theta_min     3.0549
_cell_measurement_theta_max     27.4855
_cell_measurement_temperature     223(2)
_cell_special_details     ?
_exptl_crystal_description     'block'
_exptl_crystal_colour     'colourless'
_exptl_crystal_size_max     0.25
_exptl_crystal_size_mid     0.25
_exptl_crystal_size_min     0.20
_exptl_crystal_density_diffrn     1.620
_exptl_crystal_density_meas     ?
_exptl_crystal_density_method     'not measured'
_exptl_crystal_F_000     2032
_exptl_absorpt_coefficient_mu     1.092
_exptl_absorpt_correction_type     multi-scan
_exptl_absorpt_process_details     '(<i>REQAB</i>; Jacobson, 1998)'
_exptl_absorpt_correction_T_min     0.7720
_exptl_absorpt_correction_T_max     0.8112
_exptl_special_details     ?
_diffrn_ambient_temperature     223(2)
_diffrn_radiation_type     MoK\a
_diffrn_radiation_wavelength     0.71073
_diffrn_radiation_source     'fine-focus sealed tube'
_diffrn_radiation_monochromator     graphite
_diffrn_measurement_device_type     'Rigaku MercuryCCD area-detector'
_diffrn_measurement_method     \w
_diffrn_detector_area_resol_mean     ?
_diffrn_reflns_number     13963
_diffrn_reflns_av_R_equivalents     0.0438
_diffrn_reflns_av_sigmaI/netI     0.0538
_diffrn_reflns_theta_min     3.19
_diffrn_reflns_theta_max     27.48
_diffrn_reflns_theta_full     27.48
_diffrn_measured_fraction_theta_max     0.993
_diffrn_measured_fraction_theta_full     0.993
_diffrn_reflns_limit_h_min     -25
_diffrn_reflns_limit_h_max     29
_diffrn_reflns_limit_k_min     -13
_diffrn_reflns_limit_k_max     12
_diffrn_reflns_limit_l_min     -12
_diffrn_reflns_limit_l_max     22
_diffrn_standards_number     0
_diffrn_standards_interval_count     0
_diffrn_standards_interval_time     0
_diffrn_standards_decay_%     0
_refine_special_details
;
Refinement of <i>F</i>^2^ against ALL reflections. The weighted <i>R</i>-factor
<i>wR</i> and goodness of fit <i>S</i> are based on <i>F</i>^2^, conventional
<i>R</i>-factors <i>R</i> are based on <i>F</i>, with <i>F</i> set to zero for
negative <i>F</i>^2^. The threshold expression of <i>F</i>^2^ >
\s(<i>F</i>^2^) is used only for calculating <i>R</i>-factors(gt) <i>etc</i>.
and is not relevant to the choice of reflections for refinement.
<i>R</i>-factors based on <i>F</i>^2^ are statistically about twice as large
as those based on <i>F</i>, and <i>R</i>-- factors based on ALL data will be
even larger.
;
_reflns_number_total     4693
_reflns_number_gt     3718
_reflns_threshold_expression     I>2sigma(I)
_refine_ls_structure_factor_coef     Fsqd
_refine_ls_matrix_type     full
_refine_ls_R_factor_all     0.0846
_refine_ls_R_factor_gt     0.0614
_refine_ls_wR_factor_gt     0.0994
_refine_ls_wR_factor_ref     0.1082
_refine_ls_goodness_of_fit_ref     1.192
_refine_ls_restrained_S_all     1.192
_refine_ls_number_reflns     4693
_refine_ls_number_parameters     271
_refine_ls_number_restraints     0
_refine_ls_hydrogen_treatment     constr
_refine_ls_weighting_scheme     calc
_refine_ls_weighting_details
         'calc w=1/[\s^2^(Fo^2^)+(0.0287P)^2^+4.0115P] where P=(Fo^2^+2Fc^2^)/3'
_atom_sites_solution_hydrogens     geom
_atom_sites_solution_primary     direct
_atom_sites_solution_secondary     difmap
_refine_ls_shift/su_max     0.001
_refine_ls_shift/su_mean     0.000
_refine_diff_density_max     0.646
_refine_diff_density_min     -0.514
_refine_ls_extinction_method     none
_refine_ls_extinction_coef     ?
loop_
    _atom_type_symbol
    _atom_type_description
    _atom_type_scat_dispersion_real
    _atom_type_scat_dispersion_imag
    _atom_type_scat_source
    'C' 'C' 0.0033 0.0016
                         'International Tables Vol C Tables 4.2.6.8 and 6.1.1.4'
    'H' 'H' 0.0000 0.0000
                         'International Tables Vol C Tables 4.2.6.8 and 6.1.1.4'
    'N' 'N' 0.0061 0.0033
                         'International Tables Vol C Tables 4.2.6.8 and 6.1.1.4'
    'O' 'O' 0.0106 0.0060
                         'International Tables Vol C Tables 4.2.6.8 and 6.1.1.4'
    'Cd' 'Cd' -0.8075 1.2024
                         'International Tables Vol C Tables 4.2.6.8 and 6.1.1.4'
_computing_data_collection     'CrystalClear (Rigaku, 2001)'
_computing_cell_refinement     'CrystalClear (Rigaku, 2001)'
_computing_data_reduction     'CrystalStructure (Rigaku/MSC, 2004)'
_computing_structure_solution     'SHELXTL (Sheldrick, 2008)'
_computing_structure_refinement     'SHELXTL (Sheldrick, 2008)'
_computing_molecular_graphics     'SHELXTL (Sheldrick, 2008)'
_computing_publication_material
;
SHELXTL (Sheldrick, 2008) and PLATON (Spek, 2009)
;
loop_
    _atom_site_type_symbol
    _atom_site_label
    _atom_site_fract_x
    _atom_site_fract_y
    _atom_site_fract_z
    _atom_site_U_iso_or_equiv
    _atom_site_adp_type
    _atom_site_calc_flag
    _atom_site_refinement_flags
    _atom_site_occupancy
    _atom_site_symmetry_multiplicity
    _atom_site_disorder_assembly
    _atom_site_disorder_group
    Cd Cd1 0.434747(13) 0.10920(3) 0.01591(2) 0.03461(12) Uani d . 1 1 . .
    N N1 0.49203(16) 0.2373(3) 0.0952(3) 0.0393(10) Uani d . 1 1 . .
    N N2 0.86922(15) 0.4861(3) 0.0701(2) 0.0377(9) Uani d . 1 1 . .
    O O1 0.36029(14) 0.1141(3) 0.1164(2) 0.0498(9) Uani d . 1 1 . .
    O O2 0.35892(13) 0.2637(3) 0.0268(2) 0.0445(9) Uani d . 1 1 . .
    O O3 0.01992(13) 0.4305(3) 0.0605(2) 0.0441(9) Uani d . 1 1 . .
    O O4 -0.02352(13) 0.2645(3) 0.1068(2) 0.0525(10) Uani d . 1 1 . .
    C C1 0.5298(2) 0.1956(4) 0.1497(3) 0.0451(13) Uani d . 1 1 . .
    H H1 0.5315 0.1093 0.1589 0.054 Uiso calc R 1 1 . .
    C C2 0.5662(2) 0.2722(4) 0.1930(3) 0.0436(12) Uani d . 1 1 . .
    H H2 0.5921 0.2383 0.2306 0.052 Uiso calc R 1 1 . .
    C C3 0.56421(18) 0.4001(4) 0.1806(3) 0.0401(11) Uani d . 1 1 . .
    C C4 0.5244(2) 0.4433(4) 0.1251(4) 0.0511(14) Uani d . 1 1 . .
    H H4 0.5209 0.5293 0.1158 0.061 Uiso calc R 1 1 . .
    C C5 0.4898(2) 0.3602(4) 0.0834(4) 0.0509(14) Uani d . 1 1 . .
    H H5 0.4637 0.3915 0.0452 0.061 Uiso calc R 1 1 . .
    C C6 0.60680(19) 0.4873(4) 0.2199(3) 0.0451(13) Uani d . 1 1 . .
    H H6A 0.6153 0.4588 0.2734 0.054 Uiso calc R 1 1 . .
    H H6B 0.5898 0.5712 0.2227 0.054 Uiso calc R 1 1 . .
    C C7 0.6637(2) 0.4890(5) 0.1712(4) 0.0548(15) Uani d . 1 1 . .
    H H7A 0.6791 0.4038 0.1682 0.066 Uiso calc R 1 1 . .
    H H7B 0.6537 0.5153 0.1177 0.066 Uiso calc R 1 1 . .
    C C8 0.71221(19) 0.5728(5) 0.2018(3) 0.0478(13) Uani d . 1 1 . .
    H H8A 0.7004 0.6602 0.1959 0.057 Uiso calc R 1 1 . .
    H H8B 0.7187 0.5563 0.2577 0.057 Uiso calc R 1 1 . .
    C C9 0.76871(19) 0.5497(4) 0.1569(3) 0.0403(11) Uani d . 1 1 . .
    C C10 0.8003(2) 0.4414(5) 0.1711(3) 0.0580(15) Uani d . 1 1 . .
    H H10 0.7879 0.3871 0.2112 0.070 Uiso calc R 1 1 . .
    C C11 0.8494(2) 0.4124(5) 0.1272(4) 0.0554(15) Uani d . 1 1 . .
    H H11 0.8697 0.3378 0.1378 0.066 Uiso calc R 1 1 . .
    C C12 0.8391(2) 0.5898(4) 0.0562(3) 0.0453(13) Uani d . 1 1 . .
    H H12 0.8527 0.6436 0.0164 0.054 Uiso calc R 1 1 . .
    C C13 0.7890(2) 0.6227(4) 0.0970(4) 0.0520(14) Uani d . 1 1 . .
    H H13 0.7686 0.6959 0.0835 0.062 Uiso calc R 1 1 . .
    C C14 0.22719(18) 0.2311(4) 0.1101(3) 0.0332(10) Uani d . 1 1 . .
    C C15 0.21730(19) 0.1230(4) 0.0675(3) 0.0370(11) Uani d . 1 1 . .
    H H15 0.2495 0.0778 0.0472 0.044 Uiso calc R 1 1 . .
    C C16 0.16009(19) 0.0817(4) 0.0549(3) 0.0405(11) Uani d . 1 1 . .
    H H16 0.1536 0.0089 0.0255 0.049 Uiso calc R 1 1 . .
    C C17 0.1124(2) 0.1464(4) 0.0851(3) 0.0419(12) Uani d . 1 1 . .
    H H17 0.0738 0.1167 0.0764 0.050 Uiso calc R 1 1 . .
    C C18 0.12081(18) 0.2547(4) 0.1281(3) 0.0353(10) Uani d . 1 1 . .
    C C19 0.17839(18) 0.2964(4) 0.1378(3) 0.0352(10) Uani d . 1 1 . .
    H H19 0.1847 0.3721 0.1643 0.042 Uiso calc R 1 1 . .
    C C20 0.28893(18) 0.2752(4) 0.1328(3) 0.0438(12) Uani d . 1 1 . .
    H H20A 0.2946 0.2599 0.1891 0.053 Uiso calc R 1 1 . .
    H H20B 0.2911 0.3654 0.1244 0.053 Uiso calc R 1 1 . .
    C C21 0.33970(19) 0.2138(4) 0.0882(4) 0.0428(13) Uani d . 1 1 . .
    C C22 0.06922(18) 0.3252(5) 0.1653(3) 0.0408(11) Uani d . 1 1 . .
    H H22A 0.0556 0.2802 0.2121 0.049 Uiso calc R 1 1 . .
    H H22B 0.0827 0.4080 0.1819 0.049 Uiso calc R 1 1 . .
    C C23 0.01800(18) 0.3392(4) 0.1080(3) 0.0356(11) Uani d . 1 1 . .
loop_
    _atom_site_aniso_label
    _atom_site_aniso_U_11
    _atom_site_aniso_U_22
    _atom_site_aniso_U_33
    _atom_site_aniso_U_12
    _atom_site_aniso_U_13
    _atom_site_aniso_U_23
    Cd1 0.02357(18) 0.03206(18) 0.0482(2) 0.00165(13) 0.00060(14) -0.00333(15)
    N1 0.033(2) 0.0329(19) 0.052(3) 0.0006(17) -0.0019(18) -0.0084(18)
    N2 0.0289(18) 0.039(2) 0.045(3) -0.0011(17) 0.0029(17) -0.0001(18)
    O1 0.0412(18) 0.0419(18) 0.066(3) 0.0078(16) 0.0093(17) 0.0030(17)
    O2 0.0383(18) 0.0419(18) 0.053(3) 0.0065(15) 0.0058(16) -0.0010(17)
    O3 0.0397(18) 0.0367(16) 0.056(3) -0.0065(14) -0.0099(16) 0.0124(16)
    O4 0.0305(17) 0.0446(18) 0.082(3) -0.0066(15) -0.0007(17) 0.0119(18)
    C1 0.038(3) 0.042(3) 0.055(4) 0.001(2) -0.002(2) -0.002(2)
    C2 0.035(2) 0.048(3) 0.048(3) 0.000(2) -0.005(2) -0.005(2)
    C3 0.029(2) 0.045(3) 0.046(3) 0.000(2) 0.007(2) -0.013(2)
    C4 0.045(3) 0.032(2) 0.077(5) 0.001(2) -0.007(3) -0.005(3)
    C5 0.039(3) 0.045(3) 0.069(4) 0.002(2) -0.011(3) -0.001(3)
    C6 0.038(3) 0.048(3) 0.049(4) -0.007(2) 0.002(2) -0.014(2)
    C7 0.040(3) 0.061(3) 0.064(4) -0.008(3) 0.011(3) -0.021(3)
    C8 0.040(3) 0.052(3) 0.052(4) -0.006(2) 0.008(2) -0.012(2)
    C9 0.036(2) 0.042(3) 0.042(3) -0.008(2) 0.002(2) -0.006(2)
    C10 0.067(3) 0.061(3) 0.046(4) 0.012(3) 0.016(3) 0.025(3)
    C11 0.051(3) 0.057(3) 0.059(4) 0.013(3) 0.009(3) 0.017(3)
    C12 0.049(3) 0.035(2) 0.051(4) 0.003(2) 0.018(2) 0.007(2)
    C13 0.051(3) 0.039(3) 0.066(4) 0.011(2) 0.015(3) 0.010(3)
    C14 0.030(2) 0.038(2) 0.032(3) 0.0020(19) 0.0026(19) 0.0021(19)
    C15 0.036(2) 0.032(2) 0.042(3) 0.0040(19) 0.003(2) -0.004(2)
    C16 0.040(3) 0.036(2) 0.045(3) -0.004(2) 0.000(2) -0.005(2)
    C17 0.029(2) 0.046(3) 0.051(4) -0.001(2) -0.002(2) 0.007(2)
    C18 0.031(2) 0.042(2) 0.033(3) 0.008(2) 0.001(2) 0.008(2)
    C19 0.034(2) 0.036(2) 0.036(3) 0.0040(19) -0.002(2) -0.0005(19)
    C20 0.030(2) 0.046(3) 0.056(4) 0.002(2) 0.005(2) -0.014(2)
    C21 0.028(2) 0.040(3) 0.061(4) -0.001(2) 0.001(2) -0.012(2)
    C22 0.029(2) 0.055(3) 0.038(3) 0.012(2) 0.003(2) 0.005(2)
    C23 0.026(2) 0.038(2) 0.043(3) 0.007(2) 0.002(2) -0.004(2)
_geom_special_details
;
All e.s.d.'s (except the e.s.d. in the dihedral angle between two l.s. planes)
are estimated using the full covariance matrix. The cell e.s.d.'s are taken
into account individually in the estimation of e.s.d.'s in distances, angles
and torsion angles; correlations between e.s.d.'s in cell parameters are only
used when they are defined by crystal symmetry. An approximate (isotropic)
treatment of cell e.s.d.'s is used for estimating e.s.d.'s involving l.s.
planes.
;
loop_
    _geom_bond_atom_site_label_1
    _geom_bond_atom_site_label_2
    _geom_bond_site_symmetry_2
    _geom_bond_distance
    _geom_bond_publ_flag
    Cd1 O3 8_655 2.302(3) ?
    Cd1 N2 4_455 2.319(4) ?
    Cd1 N1 . 2.320(4) ?
    Cd1 O3 4 2.360(3) ?
    Cd1 O2 . 2.390(3) ?
    Cd1 O1 . 2.399(3) ?
    N1 C5 . 1.334(6) ?
    N1 C1 . 1.337(6) ?
    N2 C12 . 1.325(6) ?
    N2 C11 . 1.331(6) ?
    N2 Cd1 4 2.319(4) ?
    O1 C21 . 1.260(6) ?
    O2 C21 . 1.252(6) ?
    O3 C23 . 1.272(5) ?
    O3 Cd1 8_665 2.302(3) ?
    O3 Cd1 4_455 2.360(3) ?
    O4 C23 . 1.233(5) ?
    C1 C2 . 1.376(6) ?
    C1 H1 . 0.9400 ?
    C2 C3 . 1.389(6) ?
    C2 H2 . 0.9400 ?
    C3 C4 . 1.383(7) ?
    C3 C6 . 1.499(6) ?
    C4 C5 . 1.381(7) ?
    C4 H4 . 0.9400 ?
    C5 H5 . 0.9400 ?
    C6 C7 . 1.528(7) ?
    C6 H6A . 0.9800 ?
    C6 H6B . 0.9800 ?
    C7 C8 . 1.510(6) ?
    C7 H7A . 0.9800 ?
    C7 H7B . 0.9800 ?
    C8 C9 . 1.507(6) ?
    C8 H8A . 0.9800 ?
    C8 H8B . 0.9800 ?
    C9 C13 . 1.365(7) ?
    C9 C10 . 1.384(7) ?
    C10 C11 . 1.372(7) ?
    C10 H10 . 0.9400 ?
    C11 H11 . 0.9400 ?
    C12 C13 . 1.373(7) ?
    C12 H12 . 0.9400 ?
    C13 H13 . 0.9400 ?
    C14 C15 . 1.385(6) ?
    C14 C19 . 1.388(6) ?
    C14 C20 . 1.522(6) ?
    C15 C16 . 1.382(6) ?
    C15 H15 . 0.9400 ?
    C16 C17 . 1.379(6) ?
    C16 H16 . 0.9400 ?
    C17 C18 . 1.387(7) ?
    C17 H17 . 0.9400 ?
    C18 C19 . 1.384(6) ?
    C18 C22 . 1.526(6) ?
    C19 H19 . 0.9400 ?
    C20 C21 . 1.524(6) ?
    C20 H20A . 0.9800 ?
    C20 H20B . 0.9800 ?
    C22 C23 . 1.520(6) ?
    C22 H22A . 0.9800 ?
    C22 H22B . 0.9800 ?
loop_
    _geom_angle_atom_site_label_1
    _geom_angle_atom_site_label_2
    _geom_angle_atom_site_label_3
    _geom_angle_site_symmetry_1
    _geom_angle_site_symmetry_3
    _geom_angle
    _geom_angle_publ_flag
    O3 Cd1 N2 8_655 4_455 97.16(12) ?
    O3 Cd1 N1 8_655 . 93.09(13) ?
    N2 Cd1 N1 4_455 . 169.74(13) ?
    O3 Cd1 O3 8_655 4 70.69(13) ?
    N2 Cd1 O3 4_455 4 95.28(13) ?
    N1 Cd1 O3 . 4 88.49(13) ?
    O3 Cd1 O2 8_655 . 150.50(12) ?
    N2 Cd1 O2 4_455 . 84.15(12) ?
    N1 Cd1 O2 . . 86.72(12) ?
    O3 Cd1 O2 4 . 138.71(11) ?
    O3 Cd1 O1 8_655 . 95.43(11) ?
    N2 Cd1 O1 4_455 . 90.74(13) ?
    N1 Cd1 O1 . . 87.86(13) ?
    O3 Cd1 O1 4 . 165.43(12) ?
    O2 Cd1 O1 . . 55.08(12) ?
    C5 N1 C1 . . 117.3(4) ?
    C5 N1 Cd1 . . 118.5(3) ?
    C1 N1 Cd1 . . 124.1(3) ?
    C12 N2 C11 . . 117.2(4) ?
    C12 N2 Cd1 . 4 125.8(3) ?
    C11 N2 Cd1 . 4 114.4(3) ?
    C21 O1 Cd1 . . 90.3(3) ?
    C21 O2 Cd1 . . 90.9(3) ?
    C23 O3 Cd1 . 8_665 150.1(3) ?
    C23 O3 Cd1 . 4_455 100.6(3) ?
    Cd1 O3 Cd1 8_665 4_455 109.31(13) ?
    N1 C1 C2 . . 123.6(4) ?
    N1 C1 H1 . . 118.2 ?
    C2 C1 H1 . . 118.2 ?
    C1 C2 C3 . . 119.2(5) ?
    C1 C2 H2 . . 120.4 ?
    C3 C2 H2 . . 120.4 ?
    C4 C3 C2 . . 117.1(4) ?
    C4 C3 C6 . . 120.8(4) ?
    C2 C3 C6 . . 121.9(5) ?
    C5 C4 C3 . . 120.1(4) ?
    C5 C4 H4 . . 119.9 ?
    C3 C4 H4 . . 119.9 ?
    N1 C5 C4 . . 122.6(5) ?
    N1 C5 H5 . . 118.7 ?
    C4 C5 H5 . . 118.7 ?
    C3 C6 C7 . . 107.7(4) ?
    C3 C6 H6A . . 110.2 ?
    C7 C6 H6A . . 110.2 ?
    C3 C6 H6B . . 110.2 ?
    C7 C6 H6B . . 110.2 ?
    H6A C6 H6B . . 108.5 ?
    C8 C7 C6 . . 115.5(4) ?
    C8 C7 H7A . . 108.4 ?
    C6 C7 H7A . . 108.4 ?
    C8 C7 H7B . . 108.4 ?
    C6 C7 H7B . . 108.4 ?
    H7A C7 H7B . . 107.5 ?
    C9 C8 C7 . . 110.0(4) ?
    C9 C8 H8A . . 109.7 ?
    C7 C8 H8A . . 109.7 ?
    C9 C8 H8B . . 109.7 ?
    C7 C8 H8B . . 109.7 ?
    H8A C8 H8B . . 108.2 ?
    C13 C9 C10 . . 116.0(4) ?
    C13 C9 C8 . . 124.7(5) ?
    C10 C9 C8 . . 119.0(5) ?
    C11 C10 C9 . . 120.8(5) ?
    C11 C10 H10 . . 119.6 ?
    C9 C10 H10 . . 119.6 ?
    N2 C11 C10 . . 122.3(5) ?
    N2 C11 H11 . . 118.8 ?
    C10 C11 H11 . . 118.8 ?
    N2 C12 C13 . . 123.2(5) ?
    N2 C12 H12 . . 118.4 ?
    C13 C12 H12 . . 118.4 ?
    C9 C13 C12 . . 120.5(5) ?
    C9 C13 H13 . . 119.7 ?
    C12 C13 H13 . . 119.7 ?
    C15 C14 C19 . . 118.2(4) ?
    C15 C14 C20 . . 122.7(4) ?
    C19 C14 C20 . . 118.9(4) ?
    C16 C15 C14 . . 120.0(4) ?
    C16 C15 H15 . . 120.0 ?
    C14 C15 H15 . . 120.0 ?
    C17 C16 C15 . . 120.6(4) ?
    C17 C16 H16 . . 119.7 ?
    C15 C16 H16 . . 119.7 ?
    C16 C17 C18 . . 120.8(4) ?
    C16 C17 H17 . . 119.6 ?
    C18 C17 H17 . . 119.6 ?
    C19 C18 C17 . . 117.5(4) ?
    C19 C18 C22 . . 120.5(4) ?
    C17 C18 C22 . . 122.0(4) ?
    C18 C19 C14 . . 122.8(4) ?
    C18 C19 H19 . . 118.6 ?
    C14 C19 H19 . . 118.6 ?
    C14 C20 C21 . . 115.3(4) ?
    C14 C20 H20A . . 108.4 ?
    C21 C20 H20A . . 108.4 ?
    C14 C20 H20B . . 108.4 ?
    C21 C20 H20B . . 108.4 ?
    H20A C20 H20B . . 107.5 ?
    O2 C21 O1 . . 123.6(4) ?
    O2 C21 C20 . . 119.4(4) ?
    O1 C21 C20 . . 117.0(5) ?
    O2 C21 Cd1 . . 61.6(2) ?
    O1 C21 Cd1 . . 62.0(2) ?
    C20 C21 Cd1 . . 176.5(4) ?
    C23 C22 C18 . . 111.3(4) ?
    C23 C22 H22A . . 109.4 ?
    C18 C22 H22A . . 109.4 ?
    C23 C22 H22B . . 109.4 ?
    C18 C22 H22B . . 109.4 ?
    H22A C22 H22B . . 108.0 ?
    O4 C23 O3 . . 121.1(4) ?
    O4 C23 C22 . . 121.7(4) ?
    O3 C23 C22 . . 117.3(4) ?
data_global
_journal_date_recd_electronic     2011-09-12
_journal_date_accepted     2011-10-08
_journal_name_full     'Acta Crystallographica, Section E'
_journal_year     2011
_journal_volume     67
_journal_issue     11
_journal_page_first     m1540
_journal_page_last     m1540
_journal_paper_category     QM
_journal_coeditor_code     AA2028
_publ_contact_author_name     'Dong Liu'
_publ_contact_author_address
;
College of Chemistry and Materials Science, Huaibei Normal University,
Huaibei 235000, Anhui, People's Republic of China
;
_publ_contact_author_email     dongliu@chnu.edu.cn
_publ_contact_author_fax     '+86-561-3803487'
_publ_contact_author_phone     '+86-561-3802235'
_publ_section_title
;
Poly[(\m~2~-1,3-di-4-pyridylpropane)(\m~3~-1,3-phenylenediacetato)cadmium]
;
loop_
    _publ_author_name
    _publ_author_footnote
    _publ_author_address
    'Liu, Dong' .
;
College of Chemistry and Materials Science, Huaibei Normal University,
Huaibei 235000, Anhui, People's Republic of China
;
    'Li, Ni-Ya' .
;
College of Chemistry and Materials Science, Huaibei Normal University,
Huaibei 235000, Anhui, People's Republic of China
;
