# Supplementary material for: Poly[(μ2-1,3-di-4-pyridyl­propane)(μ3-1,3-phenyl­enediacetato)­cadmium]
Source: Acta Crystallogr Sect E Struct Rep Online. 2011 Oct 12;67(Pt 11):m1540. doi: 10.1107/S1600536811041432 (PMC3246964; doi:10.1107/S1600536811041432)
Supplement: Supplementary file 2 [file e-67-m1540-Isup2.hkl]

# 
# h,k,l, Fc-squared, Fo-squared, sigma(Fo-squared) and status flag 
# 
data_I
_shelx_title ' t in Pbcn' 
_shelx_refln_list_code          4 
_shelx_F_calc_maximum      355.68 
_exptl_crystal_F_000      2032.00 
_reflns_d_resolution_high  0.7701 
 
loop_ 
 _symmetry_equiv_pos_as_xyz 
 'x, y, z' 
 '-x+1/2, -y+1/2, z+1/2' 
 '-x, y, -z+1/2' 
 'x+1/2, -y+1/2, -z' 
 '-x, -y, -z' 
 'x-1/2, y-1/2, -z-1/2' 
 'x, -y, z-1/2' 
 '-x-1/2, y-1/2, z' 
 
_cell_length_a    22.5734 
_cell_length_b    10.7295 
_cell_length_c    17.0238 
_cell_angle_alpha  90.000 
_cell_angle_beta   90.000 
_cell_angle_gamma  90.000 
 
_shelx_F_squared_multiplier     1.000 
 
loop_ 
 _refln_index_h 
 _refln_index_k 
 _refln_index_l 
 _refln_F_squared_calc 
 _refln_F_squared_meas 
 _refln_F_squared_sigma 
 _refln_observed_status 
   4   0   0      307.04      230.29     51.45 o 
   6   0   0      403.48      645.43     76.11 o 
   8   0   0    27839.45    26417.52    252.01 o 
  10   0   0    27468.68    27729.60    370.95 o 
  12   0   0       40.76      106.49     45.14 o 
  14   0   0    87242.05    92540.13   1686.42 o 
  16   0   0    14385.23    14598.59    357.37 o 
  18   0   0     8513.26     9187.21    272.41 o 
  20   0   0    11084.62    10984.90    490.92 o 
  22   0   0    33034.79    34641.15   2117.28 o 
  24   0   0    17283.96    17316.52   1004.34 o 
   3   1   0     2663.27     2468.52    120.28 o 
   5   1   0     4284.76     4326.29    210.45 o 
   7   1   0    19137.76    17757.22    144.34 o 
   9   1   0    36685.32    34900.79    410.50 o 
  11   1   0     8672.42     8491.26    142.88 o 
  13   1   0    12672.40    12257.16    246.76 o 
  15   1   0    34667.60    36934.03    579.52 o 
  17   1   0     5879.86     5903.58    147.94 o 
  19   1   0     2920.92     2950.63    180.87 o 
  21   1   0     2203.19     2085.86    162.70 o 
  23   1   0     7880.73     8140.37    350.92 o 
  25   1   0     3072.24     2528.30    405.56 o 
   0   2   0     1203.63     1126.02     75.28 o 
   2   2   0     4933.31     5121.02    113.51 o 
   4   2   0     9144.27     9379.71    330.60 o 
   6   2   0     3771.01     3217.16    160.19 o 
   8   2   0     3109.76     3108.44    167.08 o 
  10   2   0     1678.49     1764.79     89.73 o 
  12   2   0      146.33      193.00     38.06 o 
  14   2   0       32.07      117.49     47.40 o 
  16   2   0      135.83      215.09     63.03 o 
  18   2   0      192.90      331.81     71.14 o 
  20   2   0      127.23      123.07     44.17 o 
  22   2   0      435.78      475.19    139.07 o 
  24   2   0       96.15      103.53     41.52 o 
  26   2   0       34.65       67.58     77.47 o 
  28   2   0       10.20       39.99     62.12 o 
   1   3   0    59192.20    59191.24    812.96 o 
   3   3   0     2258.50     2500.45    131.35 o 
   5   3   0      714.65      770.93     58.95 o 
   7   3   0     3540.19     3065.69    200.87 o 
   9   3   0    35952.77    37658.79    383.96 o 
  11   3   0      316.62      405.69     63.83 o 
  13   3   0     3305.30     3386.26    169.72 o 
  15   3   0     1318.02      847.99    111.33 o 
  17   3   0     1070.06     1023.35     89.18 o 
  19   3   0       21.78      107.83     59.59 o 
  21   3   0     3601.69     3934.04    245.84 o 
  23   3   0     4688.51     4321.44    312.86 o 
  25   3   0     1142.73      825.28    236.38 o 
  27   3   0        8.14      183.71    107.13 o 
   0   4   0    36564.05    36222.88    316.50 o 
   2   4   0    22717.95    23291.50    215.51 o 
   4   4   0       98.92      165.46     68.18 o 
   6   4   0    42302.18    44680.27    429.95 o 
   8   4   0    77252.28    81820.05    961.40 o 
  10   4   0    12407.01    12070.54    392.57 o 
  12   4   0     1463.75     1416.28    119.15 o 
  14   4   0    28084.78    29719.54    569.22 o 
  16   4   0    17397.58    17472.94    382.92 o 
  18   4   0     3570.67     3660.37    141.87 o 
  20   4   0      324.75      600.99    177.21 o 
  22   4   0    10874.83    11106.91    604.17 o 
  24   4   0     6770.03     7168.85    656.03 o 
  26   4   0      803.15      892.27    151.83 o 
  28   4   0     1632.65     1317.97    255.86 o 
   1   5   0    34563.57    33976.43    295.04 o 
   3   5   0       14.57       82.13     29.90 o 
   5   5   0    17713.53    17758.21    323.34 o 
   7   5   0    35167.48    37637.69    458.17 o 
   9   5   0    23912.98    24213.48    406.33 o 
  11   5   0     3439.39     2808.89    138.50 o 
  13   5   0    12976.42    13763.57    377.82 o 
  15   5   0    20555.59    22158.93    615.90 o 
  17   5   0     5776.11     5451.60    298.51 o 
  19   5   0      767.60      633.31    227.68 o 
  21   5   0     2545.52     2601.82    179.64 o 
  23   5   0     9820.22    11415.95   4428.30 o 
  25   5   0     2844.56     2527.93    596.13 o 
  27   5   0      104.95      153.02     79.83 o 
   0   6   0    76595.27    87989.47   1700.99 o 
   2   6   0     4353.08     4269.07    156.64 o 
   4   6   0     1204.01     1293.54     92.05 o 
   6   6   0     1402.71     1160.50     59.92 o 
   8   6   0     9460.78     9968.51    228.57 o 
  10   6   0     7155.51     7457.27    241.59 o 
  12   6   0      391.58      373.36     80.35 o 
  14   6   0    14700.97    14766.05   1053.11 o 
  16   6   0     1612.94     1779.23    182.08 o 
  18   6   0      676.28      557.17    114.21 o 
  20   6   0      464.17      218.38    149.03 o 
  22   6   0     3692.38     3150.46    629.33 o 
  24   6   0     2192.11     2145.76    286.55 o 
  26   6   0      179.07      210.41    138.70 o 
   1   7   0      941.72      941.35    118.44 o 
   3   7   0      250.38      290.35     63.40 o 
   5   7   0     1576.41     1817.81     97.52 o 
   7   7   0     4148.97     4204.54    176.10 o 
   9   7   0      180.61      209.41     70.18 o 
  11   7   0     2908.67     3416.49    350.22 o 
  13   7   0      104.20        2.51     95.32 o 
  15   7   0     3496.30     3925.13    441.63 o 
  17   7   0       44.39      150.51    103.14 o 
  19   7   0       56.26      -52.23     97.98 o 
  21   7   0        9.17      125.72     92.07 o 
  23   7   0       69.13       88.68    106.39 o 
  25   7   0      288.11       64.92     73.78 o 
   0   8   0    26352.34    29649.94    694.97 o 
   2   8   0     4710.02     4806.03    132.10 o 
   4   8   0     2860.83     2615.13    124.01 o 
   6   8   0     7263.61     7672.92    273.19 o 
   8   8   0     2876.13     2772.23    128.85 o 
  10   8   0     2285.45     2270.50    221.04 o 
  12   8   0       69.97      -12.10     88.98 o 
  14   8   0    10559.77    11308.68    864.38 o 
  16   8   0     7206.19     7397.86    568.39 o 
  18   8   0     2407.51     1971.35    342.62 o 
  20   8   0      118.40       34.68    103.29 o 
  22   8   0     1331.24     1064.32    285.67 o 
  24   8   0     1399.76      943.03    237.56 o 
   1   9   0    15673.04    16930.63    285.43 o 
   3   9   0     1500.43     1333.64    124.29 o 
   5   9   0     3783.57     3929.23    261.71 o 
   7   9   0     4367.46     4615.24    288.04 o 
   9   9   0    12484.11    14221.14    477.64 o 
  11   9   0      313.27      331.71    147.26 o 
  13   9   0     1700.52     1829.40    236.68 o 
  15   9   0     7494.38     7976.87    553.19 o 
  17   9   0     3141.95     2700.57    564.70 o 
  19   9   0       10.63      168.80    106.24 o 
  21   9   0     2146.13     1936.08    387.19 o 
   0  10   0     7709.22     8087.09    214.13 o 
   2  10   0     1637.88     1644.36     82.50 o 
   4  10   0     2690.38     2593.68    185.49 o 
   6  10   0     4312.37     4176.69    202.63 o 
   8  10   0    15567.06    17162.52   1299.67 o 
  10  10   0     6721.81     7744.17    600.40 o 
  12  10   0      817.27     1146.80    226.79 o 
  14  10   0     3751.82     3829.07    384.97 o 
  16  10   0     2914.68     2367.98    544.48 o 
  18  10   0     1003.50      834.87    236.38 o 
  20  10   0      122.10      145.93     97.24 o 
   1  11   0     1513.24     1814.76    211.08 o 
   3  11   0       21.93       71.11     42.13 o 
   5  11   0      284.19      286.31     55.10 o 
   7  11   0      719.52      683.78    118.82 o 
   9  11   0      271.16      458.31    141.21 o 
  11  11   0      331.37      343.81    153.75 o 
  13  11   0      425.14      357.97    171.90 o 
  15  11   0      771.94      615.60    138.41 o 
  17  11   0       84.78      186.07    131.18 o 
   0  12   0      333.80      296.73    102.99 o 
   2  12   0        1.21       86.72     67.29 o 
   4  12   0      206.17      143.48     62.16 o 
   6  12   0      973.32      994.99    322.11 o 
   8  12   0     1654.32     1549.63    176.33 o 
  10  12   0      112.96      172.49    145.19 o 
  12  12   0       73.72      133.24     93.11 o 
  14  12   0      274.65      219.27    158.47 o 
   1  13   0     2910.96     2771.55    226.94 o 
   3  13   0       52.86       42.81     38.22 o 
   5  13   0      869.35      904.07    210.12 o 
   7  13   0     4393.08     4807.07   1316.05 o 
   9  13   0     2172.68     2016.94    518.36 o 
   3   1   1     3636.27     3017.38    102.74 o 
   4   1   1    28142.36    27031.71    231.60 o 
   5   1   1        0.54      128.48     29.22 o 
   6   1   1     1796.63     1544.61     68.07 o 
   7   1   1       35.46       17.64     17.24 o 
   8   1   1     5052.11     5146.13     51.83 o 
   9   1   1     1930.70     1616.47    100.47 o 
  10   1   1    13116.04    13078.36     97.10 o 
  11   1   1      258.62      198.60     25.08 o 
  12   1   1    25985.97    26061.59    198.10 o 
  13   1   1     1812.42     1979.08     89.65 o 
  14   1   1     4583.43     4363.36     69.28 o 
  15   1   1     1445.99     1577.61     75.03 o 
  16   1   1     9168.49     9333.76    150.10 o 
  17   1   1       25.21      101.67     33.51 o 
  18   1   1     3809.61     3989.21    111.70 o 
  19   1   1      550.21      531.45     42.63 o 
  20   1   1     4428.73     4621.53    105.11 o 
  21   1   1       72.41      186.07     32.76 o 
  22   1   1     2866.73     2903.38    129.73 o 
  23   1   1       21.75      121.63     95.98 o 
  24   1   1       99.38      154.61     41.54 o 
  25   1   1        0.09      104.92     36.36 o 
  26   1   1     1803.91     1814.49    364.32 o 
  27   1   1       11.41      108.90     90.89 o 
  28   1   1     2340.39     1963.82    522.94 o 
   0   2   1      169.20      107.20     29.07 o 
   1   2   1    32885.89    32930.41    139.19 o 
   2   2   1    15950.51    16225.50    136.25 o 
   3   2   1   117710.48   105015.64   4770.63 o 
   4   2   1      470.87      554.18    161.76 o 
   5   2   1    29193.41    27303.35    209.69 o 
   6   2   1     2167.23     1791.13     71.30 o 
   7   2   1       18.87       25.43     17.66 o 
   8   2   1      969.78     1002.68    105.43 o 
   9   2   1    16933.56    16735.72    125.99 o 
  10   2   1      574.18      488.49     60.67 o 
  11   2   1    77706.74    80629.36    540.85 o 
  12   2   1     1053.72     1062.40     68.03 o 
  13   2   1    47519.66    50072.24    365.50 o 
  14   2   1      360.20      391.85     46.17 o 
  15   2   1     2063.01     2065.59     74.35 o 
  16   2   1      593.44      619.32     40.22 o 
  17   2   1     6108.24     6384.53    132.32 o 
  18   2   1      357.90      351.33     35.92 o 
  19   2   1    17221.96    18699.65    257.11 o 
  20   2   1       41.97      141.97     37.86 o 
  21   2   1     8303.93     8371.05    278.15 o 
  22   2   1       54.79      163.71     39.76 o 
  23   2   1       24.50       23.45     30.35 o 
  24   2   1       68.79       82.88     26.59 o 
  25   2   1     6897.99     7014.11    535.13 o 
  26   2   1       25.51      128.50     71.79 o 
  27   2   1     6820.47     6556.20   1842.97 o 
  28   2   1       34.80       89.57     72.60 o 
   1   3   1      758.83      741.93     37.33 o 
   2   3   1    13893.67    13205.60    115.10 o 
   3   3   1     1682.00     1344.32     57.62 o 
   4   3   1    77060.74    79981.39    613.92 o 
   5   3   1     3725.30     3066.27    162.86 o 
   6   3   1     6065.58     5339.15    111.77 o 
   7   3   1      119.63       63.30     32.61 o 
   8   3   1    14447.49    15036.82    150.12 o 
   9   3   1      847.36      741.62     71.19 o 
  10   3   1    44881.33    44180.68    386.86 o 
  11   3   1      843.58      781.60     61.74 o 
  12   3   1    44623.47    46137.71    361.51 o 
  13   3   1        6.79      -21.82     29.22 o 
  14   3   1    27197.62    28647.04    376.78 o 
  15   3   1      138.38      132.40     32.28 o 
  16   3   1      158.96      184.45     49.92 o 
  17   3   1     2356.53     2313.65    123.99 o 
  18   3   1    16502.48    17096.86    247.16 o 
  19   3   1     1286.53     1183.94     81.02 o 
  20   3   1     4817.28     5083.90    157.15 o 
  21   3   1       17.61      108.90     29.29 o 
  22   3   1     1372.90     1109.81    140.81 o 
  23   3   1      269.24      360.74    105.39 o 
  24   3   1     1035.18     1266.93    215.01 o 
  25   3   1      228.68      324.06    100.85 o 
  26   3   1     5770.89     5747.05    396.26 o 
  27   3   1        0.07      123.93    112.44 o 
  28   3   1     2610.25     1910.59    383.07 o 
   0   4   1      533.61      623.59     56.72 o 
   1   4   1     7367.34     7248.95     56.60 o 
   2   4   1     1963.58     2044.87     77.48 o 
   3   4   1    15534.26    15877.30    115.72 o 
   4   4   1      209.09      209.47     31.59 o 
   5   4   1     3015.63     2760.83     89.07 o 
   6   4   1     1923.39     1840.05    115.96 o 
   7   4   1     2647.39     2553.87     58.91 o 
   8   4   1     1254.30     1433.78     64.37 o 
   9   4   1     2440.11     2368.39     86.02 o 
  10   4   1      106.52      115.78     41.25 o 
  11   4   1     8099.92     7969.30    224.24 o 
  12   4   1      137.05      156.25     34.25 o 
  13   4   1     6922.95     6962.61    141.07 o 
  14   4   1     1321.22     1279.07     61.69 o 
  15   4   1       62.28       90.96     27.90 o 
  16   4   1      227.11      275.22     37.99 o 
  17   4   1     3736.31     3587.16     89.19 o 
  18   4   1      197.41      186.10     29.04 o 
  19   4   1     1350.52     1353.91     85.18 o 
  20   4   1      154.25      124.75     34.59 o 
  21   4   1      781.95      764.97     67.58 o 
  22   4   1       13.26      394.90    111.46 o 
  23   4   1        6.25      139.13     54.15 o 
  24   4   1        0.88      228.51     94.09 o 
  25   4   1      507.68      526.89    111.47 o 
  26   4   1       86.81      216.35     68.43 o 
  27   4   1     1853.27     1683.90    310.81 o 
  28   4   1       68.75       44.81     44.85 o 
   1   5   1      110.36      147.29     21.91 o 
   2   5   1       83.25      147.84     26.49 o 
   3   5   1      371.83      421.61     31.19 o 
   4   5   1     7814.44     7942.88    107.12 o 
   5   5   1      583.91      581.94     43.27 o 
   6   5   1     1898.20     1913.91     80.33 o 
   7   5   1      191.27      223.08     41.85 o 
   8   5   1        4.92       34.13     24.08 o 
   9   5   1       69.00       98.01     28.36 o 
  10   5   1     3943.24     3891.88     63.67 o 
  11   5   1      295.78      290.57     30.08 o 
  12   5   1     2666.68     2716.64     61.88 o 
  13   5   1      381.80      352.93     38.72 o 
  14   5   1       63.60       78.00     35.90 o 
  15   5   1      149.64      141.27     55.89 o 
  16   5   1      638.80      546.55     45.30 o 
  17   5   1      283.06      318.52     44.12 o 
  18   5   1     2602.93     2637.94     78.15 o 
  19   5   1       26.08       40.54     95.51 o 
  20   5   1      531.23      469.63     71.92 o 
  21   5   1       11.45       17.73     58.16 o 
  22   5   1      193.38      346.83    118.14 o 
  23   5   1       86.32      544.39     99.47 o 
  24   5   1      157.90      210.17     95.86 o 
  25   5   1        0.33      152.94     95.10 o 
  26   5   1      156.35       83.20     98.12 o 
  27   5   1       39.27      148.50     60.76 o 
   0   6   1     5427.46     5069.17    201.24 o 
   1   6   1     8933.79     9097.95     86.53 o 
   2   6   1       42.07       39.47     29.40 o 
   3   6   1    28596.76    30293.72    275.58 o 
   4   6   1     1880.47     2091.94     85.26 o 
   5   6   1    19958.28    20560.34    169.32 o 
   6   6   1        7.34       43.06     28.64 o 
   7   6   1      303.66      236.79     51.93 o 
   8   6   1      731.42      773.08     74.03 o 
   9   6   1     6033.29     6195.39    135.61 o 
  10   6   1       26.78      -54.88     63.47 o 
  11   6   1    19014.95    19438.19    347.39 o 
  12   6   1      747.89      588.81     67.20 o 
  13   6   1    17271.44    16749.50    442.27 o 
  14   6   1      133.62      137.71     55.36 o 
  15   6   1      692.87      771.66    147.11 o 
  16   6   1      456.82      316.73     86.77 o 
  17   6   1     4033.89     4546.68    335.17 o 
  18   6   1       38.83      152.36     79.33 o 
  19   6   1     7647.40     8292.45    640.91 o 
  20   6   1       33.48       79.48     50.32 o 
  21   6   1     2332.51     2285.74    208.21 o 
  22   6   1      251.97      512.60    131.91 o 
  23   6   1       94.59      301.89    117.96 o 
  24   6   1       24.26      149.04     79.61 o 
  25   6   1     2495.96     1798.04    316.78 o 
  26   6   1      291.71      312.84    116.66 o 
   1   7   1     1448.48     1452.16     83.76 o 
   2   7   1    21747.68    22917.37    182.47 o 
   3   7   1        3.53       50.33     24.29 o 
   4   7   1    40557.96    44030.10    628.55 o 
   5   7   1      116.23      125.54     33.88 o 
   6   7   1    12613.48    13310.29    194.20 o 
   7   7   1      681.89      701.16     53.39 o 
   8   7   1      843.16      749.64     56.24 o 
   9   7   1     1419.66     1277.11     86.24 o 
  10   7   1    10788.62    12033.04    308.19 o 
  11   7   1       58.28      -42.06     71.53 o 
  12   7   1    14400.14    14435.28    400.63 o 
  13   7   1      585.68      357.41     95.91 o 
  14   7   1     1781.97     1757.48    230.85 o 
  15   7   1     3916.91     3038.19    498.37 o 
  16   7   1     3711.84     3776.18    280.36 o 
  17   7   1      148.48      123.53     73.77 o 
  18   7   1    10855.88    11091.67    847.22 o 
  19   7   1       32.21      229.93     98.27 o 
  20   7   1     6348.58     6638.46    488.64 o 
  21   7   1        1.01      151.14     95.84 o 
  22   7   1     2678.98     2632.84    215.77 o 
  23   7   1       53.17      179.34     88.33 o 
  24   7   1      648.20      700.25    134.43 o 
  25   7   1      196.73      335.32    100.07 o 
   0   8   1      459.07      395.92     53.23 o 
   1   8   1     1893.53     2017.09     89.67 o 
   2   8   1       93.03      126.58     29.98 o 
   3   8   1    10755.49    10727.73    167.49 o 
   4   8   1        2.28       59.64     41.37 o 
   5   8   1    14424.68    15406.80    231.91 o 
   6   8   1      215.37      186.77     34.19 o 
   7   8   1     1891.66     1904.12    113.20 o 
   8   8   1      169.40      160.13     39.91 o 
   9   8   1     1951.40     1905.31    116.04 o 
  10   8   1        0.17       83.74     47.90 o 
  11   8   1    12158.67    12832.75    369.50 o 
  12   8   1      153.52      228.59    112.29 o 
  13   8   1     2953.23     2837.56    234.32 o 
  14   8   1       39.43       67.95     47.15 o 
  15   8   1      306.22      320.95    222.88 o 
  16   8   1       27.31      311.56    125.21 o 
  17   8   1     2484.18     2159.06    260.69 o 
  18   8   1        9.65      259.27    119.59 o 
  19   8   1     5472.59     5805.73    438.57 o 
  20   8   1        0.30      113.42     71.18 o 
  21   8   1     2926.54     2391.28    278.97 o 
  22   8   1       21.06      113.55     51.91 o 
  23   8   1       30.49      141.09     64.78 o 
   1   9   1        5.07      102.42     32.24 o 
   2   9   1       35.78       61.50     26.17 o 
   3   9   1      221.00      307.28     32.94 o 
   4   9   1       29.28      116.81     28.24 o 
   5   9   1      282.27      297.50     26.38 o 
   6   9   1        2.60       68.52     23.04 o 
   7   9   1        7.01      143.11     37.36 o 
   8   9   1     3179.48     3214.19    136.44 o 
   9   9   1        2.64       83.12     66.03 o 
  10   9   1      134.26      138.91     71.14 o 
  11   9   1      175.34      316.98     92.20 o 
  12   9   1      443.24      506.17    102.92 o 
  13   9   1      139.51       85.41     65.16 o 
  14   9   1      424.36      332.84     90.80 o 
  15   9   1       48.23      113.71     74.86 o 
  16   9   1      172.05      219.54     87.87 o 
  17   9   1        0.31      221.60     84.66 o 
  18   9   1       19.30      180.31     71.02 o 
  19   9   1      174.68      275.04    130.88 o 
  20   9   1       82.43      190.08    111.48 o 
  21   9   1       52.69      184.81     85.44 o 
  22   9   1       49.32       79.35     65.88 o 
   0  10   1       28.28       49.02     42.16 o 
   1  10   1     1197.53     1190.06     55.27 o 
   2  10   1       38.13       87.78     24.44 o 
   3  10   1     4831.19     5064.65    180.41 o 
   4  10   1      113.94      151.21     30.07 o 
   5  10   1     4886.42     5015.59    145.37 o 
   6  10   1        0.65       53.17     19.72 o 
   7  10   1      507.57      471.01     86.43 o 
   8  10   1        7.72      117.82     66.27 o 
   9  10   1      109.63       73.76     35.79 o 
  10  10   1       12.46      147.46    130.00 o 
  11  10   1     1802.27     1797.50    165.45 o 
  12  10   1       20.21       17.29     66.48 o 
  13  10   1      884.29      815.07    127.21 o 
  14  10   1      197.61      189.36     85.26 o 
  15  10   1        1.00       84.63     64.66 o 
  16  10   1        2.71      140.34     70.02 o 
  17  10   1      876.39      664.76    128.98 o 
  18  10   1        2.24      124.04     51.18 o 
  19  10   1     2920.39     3130.75    297.48 o 
  20  10   1        0.81      111.87    156.34 o 
   1  11   1      891.50      842.37     73.74 o 
   2  11   1     6072.27     5808.45    228.17 o 
   3  11   1       23.52       95.54     23.71 o 
   4  11   1     9799.02    10533.29    337.15 o 
   5  11   1       24.27       13.75     29.15 o 
   6  11   1     1334.24     1295.76    125.56 o 
   7  11   1       57.78      137.77     72.26 o 
   8  11   1       27.08       49.12     40.90 o 
   9  11   1        0.17       55.51     50.88 o 
  10  11   1     2990.26     3206.33    362.82 o 
  11  11   1       92.05       51.36     67.44 o 
  12  11   1     4832.11     5281.07    770.98 o 
  13  11   1        5.70       42.28     45.39 o 
  14  11   1      990.53     1118.74    161.09 o 
  15  11   1       41.96       71.13     56.58 o 
  16  11   1      274.99      484.90    115.17 o 
  17  11   1        9.37       83.02     61.07 o 
   0  12   1      110.15       93.64     32.13 o 
   1  12   1     1105.27     1019.25     83.00 o 
   2  12   1      341.83      369.61     72.46 o 
   3  12   1     5169.66     5654.01    296.89 o 
   4  12   1       97.43       96.47     34.43 o 
   5  12   1     2674.95     3096.46    224.99 o 
   6  12   1       44.80      138.18     44.65 o 
   7  12   1      157.23      285.93    105.97 o 
   8  12   1       39.48      158.45     78.75 o 
   9  12   1      809.23      732.27    142.83 o 
  10  12   1       15.85      100.47     89.86 o 
  11  12   1     3897.42     3652.71    524.55 o 
  12  12   1       44.77      105.28     62.05 o 
  13  12   1     3645.44     3538.68    375.48 o 
  14  12   1       47.02       15.05     57.46 o 
   1  13   1        0.93       79.40     31.29 o 
   2  13   1      584.61      502.31     67.22 o 
   3  13   1       20.50       54.27     39.12 o 
   4  13   1     1041.00     1096.29    164.64 o 
   5  13   1       11.05       40.06     59.81 o 
   6  13   1      514.23      575.87    116.94 o 
   7  13   1       66.26      156.47     85.80 o 
   8  13   1       36.15      184.65     82.26 o 
   9  13   1       47.22      137.68     71.70 o 
  10  13   1      100.28      169.64     81.08 o 
   3   0   2     5491.88     5021.01    153.61 o 
   4   0   2     1711.58     1630.50    115.83 o 
   5   0   2      732.13     1090.89    163.32 o 
   6   0   2      987.15      898.37    107.28 o 
   7   0   2     2404.53     2359.86    198.38 o 
   8   0   2    13133.28    11143.23    109.92 o 
   9   0   2      578.86      538.58     44.05 o 
  10   0   2    42490.38    43776.01    382.08 o 
  11   0   2     1059.62      722.86    115.42 o 
  12   0   2     3799.51     3881.35    145.77 o 
  13   0   2      869.35      968.31     84.05 o 
  14   0   2    39670.72    41527.53    616.51 o 
  15   0   2       27.85       14.89     89.69 o 
  16   0   2    20886.44    21568.40    427.84 o 
  17   0   2     1595.86     1492.34    119.51 o 
  18   0   2     2894.22     2978.04    266.46 o 
  19   0   2     5503.98     5441.44    164.04 o 
  20   0   2     2339.00     2529.12    275.80 o 
  21   0   2      776.38      859.70     86.89 o 
  22   0   2    10090.61    11100.56    432.77 o 
  23   0   2      726.19      690.73    104.58 o 
  24   0   2     8132.39     7865.07    559.83 o 
  25   0   2       35.96      174.36     55.75 o 
  26   0   2     1172.19      983.02    225.76 o 
  27   0   2        3.09      147.26     88.98 o 
  28   0   2      539.02      450.19    148.44 o 
   1   1   2   112443.51   114628.52   8615.25 o 
   2   1   2      356.23      448.80     47.63 o 
   3   1   2     3453.15     3280.87    140.84 o 
   4   1   2    33947.96    33251.65    282.77 o 
   5   1   2    19135.79    18469.84    109.84 o 
   6   1   2     2065.81     1923.44     89.71 o 
   7   1   2    34717.15    33404.80    157.71 o 
   8   1   2     6085.13     6381.24     59.39 o 
   9   1   2    26183.89    25359.13    195.98 o 
  10   1   2     6401.68     6677.40    101.28 o 
  11   1   2     1579.53     1505.96     65.91 o 
  12   1   2       23.02      127.01     29.98 o 
  13   1   2     7780.31     7850.28     91.11 o 
  14   1   2        1.20       46.32     28.38 o 
  15   1   2    21358.82    22076.65    280.46 o 
  16   1   2      849.34      765.73     46.20 o 
  17   1   2     9373.55     9851.56    176.38 o 
  18   1   2     2055.37     2157.67    125.62 o 
  19   1   2      129.90      199.37     35.82 o 
  20   1   2      857.74      807.92     52.25 o 
  21   1   2     7181.34     7384.01    242.31 o 
  22   1   2      209.93      209.68     45.73 o 
  23   1   2     8028.46     8186.29    288.64 o 
  24   1   2        7.10      110.64     56.79 o 
  25   1   2     3699.14     3441.36    453.47 o 
  26   1   2      662.23      873.05    207.17 o 
  27   1   2       30.67       33.50     59.17 o 
  28   1   2      523.24      528.69    171.90 o 
  29   1   2     2330.88     1514.37    388.37 o 
   0   2   2       81.53      173.30     68.01 o 
   1   2   2    82246.26    89237.27    379.22 o 
   2   2   2    11166.06    11207.99    153.96 o 
   3   2   2     2687.83     2758.90    144.61 o 
   4   2   2      143.93      247.13     39.02 o 
   5   2   2    12659.25    12109.11    119.92 o 
   6   2   2     3819.03     3716.32    138.46 o 
   7   2   2      843.07      731.43     99.45 o 
   8   2   2    10090.77     9815.07     68.72 o 
   9   2   2       43.89       59.26     15.54 o 
  10   2   2     2736.04     2768.61     58.54 o 
  11   2   2      138.06      147.41     38.35 o 
  12   2   2      194.68      143.70     29.99 o 
  13   2   2      900.16      950.45     54.68 o 
  14   2   2      815.94      834.71     47.25 o 
  15   2   2       68.63       38.55     30.89 o 
  16   2   2     2731.57     2835.91    107.83 o 
  17   2   2      407.87      393.77     37.94 o 
  18   2   2        2.27       87.48     40.90 o 
  19   2   2     1043.57     1012.06     64.51 o 
  20   2   2      856.80      813.13     56.54 o 
  21   2   2        0.98      132.56     48.20 o 
  22   2   2      797.76      888.70     70.09 o 
  23   2   2       27.29       65.52     33.09 o 
  24   2   2      119.13      151.17     58.86 o 
  25   2   2      284.11      508.63    175.59 o 
  26   2   2       87.81       78.06     57.99 o 
  27   2   2      376.78      519.40    142.24 o 
  28   2   2       11.69       40.87     87.80 o 
   1   3   2     2474.52     2227.12     75.02 o 
   2   3   2     1315.23     1525.97     60.58 o 
   3   3   2     5100.17     5170.61     80.75 o 
   4   3   2      795.38      737.52     54.30 o 
   5   3   2      409.86      343.03     30.23 o 
   7   3   2    20246.88    20005.11    256.38 o 
   8   3   2      347.39      410.07     54.90 o 
   9   3   2    19613.37    19688.46    226.85 o 
  10   3   2     7023.81     7536.11    120.31 o 
  11   3   2      295.71      279.02     35.22 o 
  12   3   2     4203.17     4076.14     67.60 o 
  13   3   2     4494.36     4108.12     62.20 o 
  14   3   2     1581.39     1519.17     53.97 o 
  15   3   2     7072.11     7288.63    121.91 o 
  16   3   2      349.08      362.15     42.18 o 
  17   3   2     2463.92     2389.10    111.75 o 
  18   3   2     2915.39     2941.91     92.16 o 
  19   3   2       29.54      107.51     26.36 o 
  20   3   2      143.05      244.41     80.68 o 
  21   3   2      869.08      900.92     98.23 o 
  22   3   2      232.68      229.15     52.21 o 
  23   3   2     2964.98     2931.93    133.45 o 
  24   3   2       45.21      140.68     54.54 o 
  25   3   2      628.11      427.95    123.89 o 
  26   3   2       15.34       29.95    109.34 o 
  27   3   2       11.22      114.65    136.93 o 
  28   3   2      131.22      320.64    116.86 o 
   0   4   2    85025.93    92471.77    493.20 o 
   1   4   2      133.83      152.59     23.72 o 
   2   4   2    25008.15    25584.13    123.68 o 
   3   4   2    19303.11    20447.46    195.25 o 
   4   4   2        1.23       47.12     19.01 o 
   5   4   2     2783.42     2521.17     56.97 o 
   6   4   2    39379.40    40454.87    455.29 o 
   7   4   2      552.20      510.07     55.63 o 
   8   4   2    53454.47    54130.55    775.55 o 
   9   4   2     1880.14     1979.08    110.03 o 
  10   4   2     6320.55     6230.83    122.16 o 
  11   4   2      105.44      120.18     39.32 o 
  12   4   2     2130.67     2072.10     90.38 o 
  13   4   2       41.84      109.04     31.38 o 
  14   4   2    12008.45    12472.16    240.72 o 
  15   4   2       62.41      105.84     32.59 o 
  16   4   2    13524.35    13884.77    220.98 o 
  17   4   2     2227.31     2302.20    126.60 o 
  18   4   2     8349.99     8615.21    214.19 o 
  19   4   2      577.10      589.04     75.97 o 
  20   4   2     1202.18     1309.83    107.85 o 
  21   4   2      102.48       54.89     50.60 o 
  22   4   2    11615.25    12042.12    376.44 o 
  23   4   2       33.42      152.18    129.11 o 
  24   4   2     6012.26     6439.62    482.35 o 
  25   4   2      429.37      279.99    198.83 o 
  26   4   2      446.41      491.06    135.83 o 
  27   4   2      665.69      576.61    141.59 o 
   1   5   2    44046.36    47352.12    305.12 o 
   2   5   2        5.16       37.78     17.92 o 
   3   5   2     9591.94     9741.04    126.58 o 
   4   5   2    11771.05    11843.70    116.50 o 
   5   5   2     6840.37     6264.69    166.69 o 
   6   5   2      853.54      781.43     54.19 o 
   7   5   2    43994.36    46808.07    496.08 o 
   8   5   2      238.54      179.86     69.28 o 
   9   5   2    32159.84    32742.74    467.76 o 
  10   5   2     2771.08     2987.14    110.06 o 
  11   5   2     2066.73     1922.70     57.88 o 
  12   5   2      982.94     1063.89     70.14 o 
  13   5   2     9373.69     9382.21    174.43 o 
  14   5   2     2157.34     2016.97     84.27 o 
  15   5   2    23253.11    23833.89    361.66 o 
  16   5   2     1356.03     1139.64    107.30 o 
  17   5   2     7926.01     8074.97    246.19 o 
  18   5   2     1010.65     1162.86     99.15 o 
  19   5   2       41.18       85.24     45.69 o 
  20   5   2      312.25      196.99     46.12 o 
  21   5   2     4897.17     4839.38    220.42 o 
  22   5   2        3.13      206.63     76.47 o 
  23   5   2     8356.38     8497.91    877.58 o 
  24   5   2        0.28       41.91     68.66 o 
  25   5   2     3692.41     3423.80    433.14 o 
  26   5   2      817.50      786.38    157.22 o 
  27   5   2       51.94      127.12     65.51 o 
   0   6   2    26204.69    28565.19    301.94 o 
   1   6   2      975.80      954.58     42.46 o 
   2   6   2     8397.15     8155.89     84.08 o 
   3   6   2      103.35       89.78     21.22 o 
   4   6   2      579.65      568.13     34.31 o 
   5   6   2     1308.86     1538.80     65.70 o 
   6   6   2     1012.84      846.14     44.24 o 
   7   6   2      829.77      850.53     79.91 o 
   8   6   2     6435.20     6445.88    158.15 o 
   9   6   2      263.79      328.94     48.48 o 
  10   6   2     5667.80     5634.80    133.31 o 
  11   6   2      147.39      137.90     29.15 o 
  12   6   2     2474.35     2302.07     85.65 o 
  13   6   2      849.62      853.33     60.30 o 
  14   6   2     3386.76     3231.62    230.23 o 
  15   6   2      105.15      204.02     83.74 o 
  16   6   2     1798.11     1889.33    195.46 o 
  17   6   2       23.35      227.71     71.01 o 
  18   6   2      712.48      769.63    149.47 o 
  19   6   2       39.33      222.35     93.84 o 
  20   6   2      334.04      498.05    103.91 o 
  21   6   2      113.92      298.15     93.30 o 
  22   6   2     2886.57     3110.22    294.73 o 
  23   6   2        0.02      302.19    125.84 o 
  24   6   2     2056.99     2583.14    504.05 o 
  25   6   2       76.44      226.09     97.31 o 
  26   6   2       39.22      106.03     63.08 o 
   1   7   2        0.98      105.07     24.40 o 
   2   7   2       18.65      153.07     28.44 o 
   3   7   2     1085.76     1211.79     57.00 o 
   4   7   2      438.82      382.68     34.13 o 
   5   7   2     1210.28     1171.51     98.79 o 
   6   7   2        3.80      108.63     35.36 o 
   7   7   2        6.36       36.68     22.25 o 
   8   7   2       11.55      104.48     37.23 o 
   9   7   2      471.41      430.48     42.88 o 
  10   7   2        4.32       90.14     31.19 o 
  11   7   2      304.76      308.72     37.90 o 
  12   7   2      594.75      502.33     76.65 o 
  13   7   2       30.16      127.75     84.48 o 
  14   7   2      244.29      472.14    135.74 o 
  15   7   2       58.25      212.55     64.01 o 
  16   7   2       25.44      -39.18     63.37 o 
  17   7   2       71.36      141.70     60.16 o 
  18   7   2      486.04      461.58    123.80 o 
  19   7   2       13.05       77.25    130.59 o 
  20   7   2      305.13      328.68    106.58 o 
  21   7   2      183.59      224.75    214.62 o 
  22   7   2        4.75      157.65    115.98 o 
  23   7   2       10.32       93.19    104.03 o 
  24   7   2      148.67      185.28     92.44 o 
  25   7   2       28.35      132.32     71.20 o 
   0   8   2    20001.21    21833.17    376.93 o 
   1   8   2     1158.79     1223.01     66.86 o 
   2   8   2     2872.89     3074.22     94.87 o 
   3   8   2       12.77       78.62     34.29 o 
   4   8   2        0.38      103.56     26.63 o 
   5   8   2      566.62      545.20     45.25 o 
   6   8   2     5871.71     6165.64    176.81 o 
   7   8   2      343.39      304.46     36.57 o 
   8   8   2     7068.97     7311.02    203.57 o 
   9   8   2      234.51      183.90     39.25 o 
  10   8   2     2534.75     2540.81     95.22 o 
  11   8   2      142.39      147.68    101.04 o 
  12   8   2       53.92      159.28     62.23 o 
  13   8   2      977.01     1017.25    159.71 o 
  14   8   2     8378.26     8996.62    710.14 o 
  15   8   2       40.49       11.89     69.95 o 
  16   8   2     4901.89     5158.45    500.72 o 
  17   8   2       25.30       99.74     75.15 o 
  18   8   2      635.02      517.93    101.53 o 
  19   8   2       40.12      159.47     71.93 o 
  20   8   2      376.46      271.07     94.13 o 
  21   8   2        2.01      187.77     82.67 o 
  22   8   2     1217.99     1103.59    136.20 o 
  23   8   2       48.48       90.59     60.53 o 
   1   9   2    17816.70    19271.42    233.29 o 
   2   9   2      787.05      597.26     47.76 o 
   3   9   2     1248.18     1208.25     66.81 o 
   4   9   2      259.63      225.94     27.18 o 
   5   9   2     5051.55     5389.04    105.93 o 
   6   9   2      706.23      722.75     53.15 o 
   7   9   2    15425.90    16301.10    207.95 o 
   8   9   2        3.00       -7.18     71.56 o 
   9   9   2    12279.69    13502.38    291.72 o 
  10   9   2     3671.72     3774.63    232.37 o 
  11   9   2      247.91      283.95     76.08 o 
  12   9   2     1292.70     1264.21    150.41 o 
  13   9   2     3738.40     3879.17    465.69 o 
  14   9   2      655.09      651.28    113.52 o 
  15   9   2     8576.88     8555.68    629.11 o 
  16   9   2      368.35      334.83    103.31 o 
  17   9   2     5807.23     5688.64    581.16 o 
  18   9   2      285.06      278.27    117.57 o 
  19   9   2      111.58      279.21    160.17 o 
  20   9   2       41.50      139.69     73.17 o 
  21   9   2     2515.33     2591.27    424.00 o 
  22   9   2      365.38      305.53    104.81 o 
   0  10   2     7064.73     7696.92    306.50 o 
   1  10   2       23.72       67.46     20.40 o 
   2  10   2     1563.07     1505.22    101.59 o 
   3  10   2       41.08      119.05     28.83 o 
   4  10   2      117.06      142.73     27.77 o 
   5  10   2      319.43      319.60     37.47 o 
   6  10   2     5052.72     5264.81    194.17 o 
   7  10   2      263.82      166.13     65.13 o 
   8  10   2     8395.02     9411.13    475.59 o 
   9  10   2      511.68      464.60     95.51 o 
  10  10   2     2683.80     2774.62    199.12 o 
  11  10   2      774.58      675.49    115.12 o 
  12  10   2      233.88      195.91    121.59 o 
  13  10   2      141.69      297.13    101.13 o 
  14  10   2     4007.20     4062.87    334.85 o 
  15  10   2       12.08      230.07     79.69 o 
  16  10   2     3107.17     3016.22    239.74 o 
  17  10   2       35.54      129.19     74.64 o 
  18  10   2      615.81      374.39    114.06 o 
  19  10   2        2.99      180.56     95.73 o 
  20  10   2      445.01      433.17    249.07 o 
   1  11   2     1082.91      912.62     88.46 o 
   2  11   2       65.85      113.19     25.15 o 
   3  11   2       29.30       74.35     30.63 o 
   4  11   2        2.08      112.09     44.36 o 
   5  11   2      210.86      212.86     40.99 o 
   6  11   2      800.58      791.53    121.74 o 
   7  11   2      449.67      430.43     66.80 o 
   8  11   2     1195.58     1245.06    164.45 o 
   9  11   2       84.09      142.46     42.21 o 
  10  11   2       70.02       13.87     51.12 o 
  11  11   2       92.02      158.97    111.26 o 
  12  11   2       83.72      222.60     75.70 o 
  13  11   2      204.39      260.32     79.03 o 
  14  11   2       16.10       50.79     77.39 o 
  15  11   2      377.85      282.36     80.49 o 
  16  11   2        0.09      154.73     80.27 o 
  17  11   2      176.67      186.92     70.96 o 
   0  12   2      513.09      602.23     92.31 o 
   1  12   2      110.71       97.72     32.51 o 
   2  12   2      234.51      201.65     51.28 o 
   3  12   2        2.38      113.75     41.63 o 
   4  12   2        2.89       39.47     25.01 o 
   5  12   2      284.29      248.78     68.68 o 
   6  12   2     1217.02     1273.94    193.01 o 
   7  12   2       26.14      141.52    116.42 o 
   8  12   2     1040.35     1179.07    163.89 o 
   9  12   2       41.95       76.47     69.37 o 
  10  12   2       48.83      103.83    176.33 o 
  11  12   2      297.78      414.57    112.64 o 
  12  12   2       12.62      139.40     69.32 o 
  13  12   2       74.48      173.25     75.12 o 
  14  12   2      485.27      550.65     97.68 o 
   1  13   2     1993.70     1987.33    138.93 o 
   2  13   2      274.38      316.75     64.43 o 
   3  13   2      137.88      135.31     45.62 o 
   4  13   2        3.66       30.10     42.65 o 
   5  13   2     1140.56      754.80    122.51 o 
   6  13   2       45.39      228.82     93.77 o 
   7  13   2     2068.04     1603.86    309.68 o 
   8  13   2       10.30       64.53     55.36 o 
   9  13   2     2297.47     2245.14    262.62 o 
  10  13   2      137.26      188.25    118.49 o 
   1   1   3      876.75      731.92    110.96 o 
   2   1   3    61790.47    64701.18   1701.17 o 
   3   1   3      265.10      426.06     48.57 o 
   4   1   3   104102.29   103144.30    595.08 o 
   5   1   3     1730.57     1580.35     87.87 o 
   6   1   3    15260.33    14439.56    110.53 o 
   7   1   3        2.52       26.28     26.61 o 
   8   1   3       13.18       36.45     22.22 o 
   9   1   3     3689.55     3420.77     82.07 o 
  10   1   3    24253.63    24148.04    175.48 o 
  11   1   3       37.95       38.78     28.99 o 
  12   1   3    26738.66    27075.10    226.77 o 
  13   1   3     4778.53     4773.47    135.78 o 
  14   1   3     6089.46     6208.86    100.09 o 
  15   1   3     6093.47     5918.89    128.21 o 
  16   1   3      143.84      189.77     43.02 o 
  17   1   3        4.42       83.13     42.57 o 
  18   1   3    18922.50    19698.01    300.63 o 
  19   1   3     1470.11     1408.40     85.52 o 
  20   1   3     4606.70     4610.13    174.77 o 
  21   1   3      239.84      276.15     49.22 o 
  22   1   3      915.72      868.00     71.02 o 
  23   1   3        7.61      183.06     47.71 o 
  24   1   3     1099.89     1015.82    105.17 o 
  25   1   3       16.72      185.52     55.14 o 
  26   1   3     5248.39     5504.65    289.90 o 
  27   1   3        6.59       51.03     40.14 o 
  28   1   3     2127.04     1711.65    455.95 o 
   0   2   3    27630.74    28536.15    676.54 o 
   1   2   3    16623.73    17229.25    160.15 o 
   2   2   3     9724.19    10514.88    167.85 o 
   3   2   3    41186.14    38866.91    539.76 o 
   4   2   3    18967.62    18854.81    413.04 o 
   5   2   3   101477.41    96966.98    708.76 o 
   6   2   3    15873.98    15626.61    141.08 o 
   7   2   3     3073.18     3075.98    117.66 o 
   8   2   3    10151.77     9143.39    137.65 o 
   9   2   3    29284.23    29371.78    200.06 o 
  10   2   3     7236.54     7066.62    109.35 o 
  11   2   3    34779.36    34244.14    304.36 o 
  12   2   3        0.32       19.41     37.89 o 
  13   2   3    20886.43    20828.91    175.13 o 
  14   2   3     4418.00     4210.42    115.54 o 
  15   2   3      579.73      562.26     53.27 o 
  16   2   3     1141.88     1194.39     64.94 o 
  17   2   3     6813.72     7184.38    190.75 o 
  18   2   3     3386.93     3342.64    194.39 o 
  19   2   3    20738.16    22201.87    458.10 o 
  20   2   3        0.45      100.51     43.63 o 
  21   2   3     5154.13     5347.38    221.80 o 
  22   2   3     1144.58     1092.62    100.94 o 
  23   2   3      116.58      144.77     35.91 o 
  24   2   3      270.66      308.65     40.59 o 
  25   2   3     3645.18     3743.49    442.67 o 
  26   2   3       54.55      187.40    106.24 o 
  27   2   3     5765.81     4898.12   1531.33 o 
  28   2   3      396.04      471.88    184.30 o 
   1   3   3     2913.89     2687.92    103.89 o 
   2   3   3     1961.91     1522.81     71.69 o 
   3   3   3      391.48      379.88     35.76 o 
   4   3   3   101212.60   102327.87   2004.06 o 
   5   3   3      659.98      831.59     62.08 o 
   6   3   3    40893.04    40453.02    523.54 o 
   7   3   3    17810.86    17679.35    278.89 o 
   8   3   3     5456.76     5282.63    105.87 o 
   9   3   3     1403.96     1156.69     52.68 o 
  10   3   3    27179.98    27242.61    286.56 o 
  11   3   3     1351.92     1372.04     57.60 o 
  12   3   3    18045.79    17891.21    152.49 o 
  13   3   3       55.48       48.03     26.68 o 
  14   3   3     4509.24     4177.52    118.43 o 
  15   3   3     1504.16     1489.69     79.27 o 
  16   3   3      372.47      385.55     35.60 o 
  17   3   3      971.49      940.44     64.13 o 
  18   3   3    14740.34    16360.13    259.27 o 
  19   3   3      685.02      598.24     59.54 o 
  20   3   3    11304.76    11046.81    732.93 o 
  21   3   3      602.55      561.40     63.51 o 
  22   3   3     1467.33     1348.53    124.53 o 
  23   3   3      633.57      517.84     79.49 o 
  24   3   3     1222.27     1569.40    201.41 o 
  25   3   3      614.46      275.04    142.98 o 
  26   3   3     3911.54     4174.80    406.81 o 
  27   3   3        1.00       92.67     79.83 o 
  28   3   3     3522.53     3457.82    689.23 o 
   0   4   3      171.72      224.13     40.67 o 
   1   4   3       53.26      120.89     24.77 o 
   2   4   3      244.07      314.95     27.25 o 
   3   4   3     1389.37     1169.33     66.01 o 
   4   4   3     1476.63     1494.12     77.75 o 
   5   4   3     4965.92     4721.51     81.43 o 
   6   4   3       99.04      132.82     22.09 o 
   7   4   3     4784.65     4862.19    148.80 o 
   8   4   3     2390.49     2247.61     98.57 o 
   9   4   3     1299.36     1031.70     99.73 o 
  10   4   3      493.30      427.29    128.75 o 
  11   4   3     8911.65     8970.68    262.17 o 
  12   4   3      548.50      607.47     57.36 o 
  13   4   3     5560.85     5343.97    135.87 o 
  14   4   3      231.71      285.77     45.28 o 
  15   4   3       73.34      100.22     49.77 o 
  16   4   3      670.50      811.74     76.54 o 
  17   4   3      170.22      248.39     49.81 o 
  18   4   3       85.74      117.77     27.89 o 
  19   4   3     1780.91     1968.34     85.51 o 
  20   4   3        0.73      111.32     33.06 o 
  21   4   3      363.03      281.24     54.89 o 
  22   4   3       53.05      143.87    100.78 o 
  23   4   3       62.78      127.68     51.21 o 
  24   4   3       52.95      202.18     74.14 o 
  25   4   3      367.17      509.51    139.74 o 
  26   4   3       48.19      106.98    111.55 o 
  27   4   3      175.50      179.13    106.24 o 
   1   5   3     1880.65     2117.32    108.16 o 
   2   5   3      384.21      316.07     32.53 o 
   3   5   3      197.11      221.26     33.13 o 
   4   5   3     3635.25     3554.01    100.83 o 
   5   5   3      115.02       92.97     56.24 o 
   6   5   3    10222.84    10473.62    147.17 o 
   7   5   3        7.02       75.44     38.67 o 
   8   5   3       41.50       95.70     36.86 o 
   9   5   3      218.82      286.29     51.51 o 
  10   5   3     3753.24     3365.32    146.94 o 
  11   5   3      204.26      404.95     92.71 o 
  12   5   3       20.15      119.14     54.23 o 
  13   5   3        0.15       54.43     32.20 o 
  14   5   3      447.90      462.06     45.00 o 
  15   5   3      138.41      185.14     46.27 o 
  16   5   3     1235.75     1195.56    114.01 o 
  17   5   3       83.32      179.56     49.75 o 
  18   5   3      144.16      212.10     46.45 o 
  19   5   3      389.73      411.41     93.04 o 
  20   5   3     2555.81     2642.23    164.65 o 
  21   5   3       48.87      249.77     54.81 o 
  22   5   3      120.22      151.92     75.30 o 
  23   5   3      103.99      296.55     98.71 o 
  24   5   3      112.01      215.54     83.78 o 
  25   5   3       42.77      177.86     99.67 o 
  26   5   3      208.47      153.31     96.50 o 
  27   5   3       60.02      124.83    100.93 o 
   0   6   3    11714.43    12465.25    195.68 o 
   1   6   3     2296.10     2341.92     88.94 o 
   2   6   3       62.48       46.24     22.67 o 
   3   6   3    24876.36    26139.63    217.67 o 
   4   6   3      332.56      389.51     41.59 o 
   5   6   3    20287.89    20893.42    222.89 o 
   6   6   3     1297.21     1213.92     83.04 o 
   7   6   3     2337.66     2209.92    123.49 o 
   8   6   3     1343.70     1495.33     83.14 o 
   9   6   3     5558.48     5696.24    250.21 o 
  10   6   3      220.88      218.87     53.19 o 
  11   6   3    12169.28    12419.67    296.52 o 
  12   6   3     2223.58     1975.89    146.48 o 
  13   6   3     7590.45     7860.04    151.15 o 
  14   6   3     1988.10     1957.57    132.53 o 
  15   6   3       20.99       59.85     19.40 o 
  16   6   3      455.05      421.95     59.82 o 
  17   6   3     4231.10     4330.92    196.78 o 
  18   6   3       46.37       49.13     19.34 o 
  19   6   3     6796.83     7570.24    294.46 o 
  20   6   3      501.91      374.03     64.21 o 
  21   6   3     4682.39     4883.93    362.98 o 
  22   6   3      387.29      353.22    134.28 o 
  23   6   3        1.37       75.08     66.84 o 
  24   6   3      276.02      418.81     86.84 o 
  25   6   3     1853.10     1622.72    208.18 o 
  26   6   3      667.44      727.56    233.80 o 
   1   7   3     4734.93     4844.83     91.63 o 
   2   7   3    13006.83    13585.98    189.29 o 
   3   7   3       11.02       78.19     29.89 o 
   4   7   3    31105.37    33018.09    398.07 o 
   5   7   3      622.58      516.75     45.80 o 
   6   7   3     6194.28     6008.35    151.32 o 
   7   7   3        5.71       69.85     47.65 o 
   8   7   3     1705.30     1821.70     97.81 o 
   9   7   3      890.59      853.02     75.28 o 
  10   7   3    17223.98    17414.51    394.24 o 
  11   7   3        1.72      -25.45     33.57 o 
  12   7   3    19459.34    21543.17    253.95 o 
  13   7   3      834.92      585.09     85.34 o 
  14   7   3     8790.41     9295.55    153.97 o 
  15   7   3     3580.99     3242.87    171.50 o 
  16   7   3      792.03      877.95    176.92 o 
  17   7   3      637.72      871.54    178.16 o 
  18   7   3     7680.10     7890.26    476.94 o 
  19   7   3      122.25      163.05     66.75 o 
  20   7   3     6332.82     7079.29    384.98 o 
  21   7   3        5.31      143.01     84.03 o 
  22   7   3     1304.74     1448.31    151.16 o 
  23   7   3      181.37      298.05    115.14 o 
  24   7   3      730.32      552.47    186.95 o 
  25   7   3      258.70      321.45    102.66 o 
   0   8   3     4316.13     4267.70    134.00 o 
   1   8   3      889.65      867.78     47.43 o 
   2   8   3      794.70      814.10     47.05 o 
   3   8   3     5170.13     5474.27    117.14 o 
   4   8   3       75.30       99.59     28.99 o 
   5   8   3     5496.16     5478.64    223.90 o 
   6   8   3        2.40       46.55     27.37 o 
   7   8   3      671.98      624.52     53.50 o 
   8   8   3      552.79      626.37     61.64 o 
   9   8   3     4924.34     4960.49    152.71 o 
  10   8   3     1358.25     1341.24    119.37 o 
  11   8   3     3727.12     3622.21    157.55 o 
  12   8   3     1123.68     1046.93    225.20 o 
  13   8   3     2489.52     2621.13    177.86 o 
  14   8   3     2103.23     2050.20    260.82 o 
  15   8   3      565.27      722.66    171.39 o 
  16   8   3      373.67      597.30    135.17 o 
  17   8   3      672.46      638.57    118.33 o 
  18   8   3      315.84      372.13    118.78 o 
  19   8   3     2495.34     2973.99    273.97 o 
  20   8   3       67.39      171.91    130.81 o 
  21   8   3     1093.61     1153.68    206.36 o 
  22   8   3      195.00      153.53    110.81 o 
  23   8   3      206.12      253.83     91.18 o 
   1   9   3       89.16      203.57     31.57 o 
   2   9   3      149.95      210.19     28.76 o 
   3   9   3      313.45      298.20     31.60 o 
   4   9   3     1285.12     1377.65     77.13 o 
   5   9   3      857.27      841.55     56.09 o 
   6   9   3      783.50      744.70     54.05 o 
   7   9   3      383.38      398.78     52.05 o 
   8   9   3       27.26       51.32     20.56 o 
   9   9   3       65.60      195.26     97.14 o 
  10   9   3      421.59      418.90     70.73 o 
  11   9   3      373.15      446.66     80.16 o 
  12   9   3       19.23       60.83     21.56 o 
  13   9   3      179.22      238.09    100.05 o 
  14   9   3       86.85      137.06    265.60 o 
  15   9   3      122.98      352.90     94.16 o 
  16   9   3       29.10      186.66     72.72 o 
  17   9   3       52.90      197.45     84.62 o 
  18   9   3      362.43      351.77    152.72 o 
  19   9   3        9.48      -21.25     61.56 o 
  20   9   3        0.66       93.97     78.42 o 
  21   9   3      367.74      327.73    102.61 o 
  22   9   3        0.74       48.25     89.27 o 
   0  10   3     2399.51     2333.79    190.28 o 
   1  10   3      279.87      292.50     36.27 o 
   2  10   3       80.61      122.89     26.38 o 
   3  10   3     1451.92     1389.33     90.70 o 
   4  10   3      463.50      327.54     49.47 o 
   5  10   3     2269.68     2233.72     84.09 o 
   6  10   3      270.01      239.45     46.08 o 
   7  10   3      327.73      382.48     71.42 o 
   8  10   3      111.36      177.54     73.65 o 
   9  10   3      962.17     1312.02    225.72 o 
  10  10   3       43.99      101.40     41.43 o 
  11  10   3     1005.12      872.46    125.09 o 
  12  10   3        8.82       73.97     54.54 o 
  13  10   3     1397.14     1272.87    230.19 o 
  14  10   3      531.51      730.47    133.05 o 
  15  10   3       98.01      152.55    181.94 o 
  16  10   3        2.80       71.03     48.69 o 
  17  10   3      260.52      334.78     91.73 o 
  18  10   3      256.13      310.84     92.94 o 
  19  10   3      882.65      914.55    233.88 o 
  20  10   3       11.01      110.85     79.39 o 
   1  11   3     1187.63     1185.32     93.82 o 
   2  11   3     4325.52     4329.78    158.68 o 
   3  11   3      127.69      122.83     41.61 o 
   4  11   3     5861.95     5831.76    201.00 o 
   5  11   3       55.65       54.76     60.49 o 
   6  11   3     4516.42     5562.72    284.05 o 
   7  11   3      114.71      149.96     41.40 o 
   8  11   3       58.14      170.17     45.78 o 
   9  11   3      453.19      407.48     65.88 o 
  10  11   3     4738.58     5579.92    378.15 o 
  11  11   3       70.52       60.12     58.15 o 
  12  11   3     3406.25     3617.22    550.53 o 
  13  11   3      132.05      219.23     83.92 o 
  14  11   3     1165.71     1249.71    148.80 o 
  15  11   3      114.89      147.30     68.27 o 
  16  11   3      119.03      116.17     65.49 o 
  17  11   3       29.89       69.02     53.87 o 
   0  12   3     1325.87     1151.23    292.75 o 
   1  12   3      669.55      822.63     94.63 o 
   2  12   3      774.41      809.94    101.76 o 
   3  12   3     5195.32     5142.28    389.99 o 
   4  12   3       93.72      153.14     54.81 o 
   5  12   3     4352.45     4895.53    328.33 o 
   6  12   3       22.37       83.92     35.61 o 
   7  12   3      701.22      637.38    133.54 o 
   8  12   3      299.98      318.64     88.05 o 
   9  12   3      592.50      552.56    101.14 o 
  10  12   3       83.44      100.48    192.71 o 
  11  12   3     2481.05     2381.53    180.26 o 
  12  12   3        2.95      184.42     81.58 o 
  13  12   3     1576.08     1285.40    221.97 o 
  14  12   3      245.67      183.03     81.01 o 
   1  13   3        0.92       85.03     57.13 o 
   2  13   3      754.87      594.20     89.16 o 
   3  13   3       31.80      113.44     81.53 o 
   4  13   3     1118.62     1296.92    200.90 o 
   5  13   3       26.78      137.39     59.56 o 
   6  13   3      179.29      250.94    161.72 o 
   7  13   3      213.79      227.31     74.37 o 
   8  13   3      156.99      163.44     76.67 o 
   9  13   3      154.45      154.81     79.13 o 
   3   0   4    22372.18    21683.43    485.31 o 
   4   0   4    26304.48    26530.40    497.48 o 
   5   0   4    29137.42    27177.64    254.65 o 
   6   0   4   123165.15   122451.98  11273.21 o 
   7   0   4     8505.80     8285.72    132.59 o 
   8   0   4    97773.75    99846.54    923.42 o 
   9   0   4       14.35       57.85     37.34 o 
  10   0   4    21601.44    21569.29    258.35 o 
  11   0   4     3181.86     2940.41    152.46 o 
  12   0   4     4215.19     4446.62    200.35 o 
  13   0   4     1438.98     1344.38    103.14 o 
  14   0   4    17944.48    18298.85    323.52 o 
  15   0   4     2459.90     2067.46    217.05 o 
  16   0   4    30504.69    31448.12   1008.14 o 
  17   0   4      589.66      491.49     77.74 o 
  18   0   4     4684.25     4806.08    162.74 o 
  19   0   4     8743.22     8592.88    251.32 o 
  20   0   4       25.55       83.26     39.95 o 
  21   0   4     6594.50     6967.02    313.30 o 
  22   0   4     5739.80     5979.29    246.43 o 
  23   0   4      130.35      232.55     62.70 o 
  24   0   4     5413.68     5433.90    323.47 o 
  25   0   4     1421.59     1309.56    285.23 o 
  26   0   4      470.82      486.64    140.33 o 
  27   0   4      776.68      594.35    146.67 o 
  28   0   4     1902.66     1306.16    403.12 o 
   1   1   4    19845.81    18735.31    475.42 o 
   2   1   4    15678.65    15913.21    817.09 o 
   3   1   4    35122.24    34621.54    309.31 o 
   4   1   4    18968.05    18534.02    184.30 o 
   5   1   4     8110.03     6942.91    180.22 o 
   6   1   4    10736.54    10496.63    110.06 o 
   7   1   4    39213.81    38996.50    262.06 o 
   8   1   4       85.79       99.19     26.04 o 
   9   1   4    31367.70    31231.31    234.50 o 
  10   1   4      399.67      313.62     30.88 o 
  11   1   4       29.33       93.29     28.67 o 
  12   1   4      129.63      120.83     35.14 o 
  13   1   4     4886.39     4710.05     93.14 o 
  14   1   4      320.39      372.97     44.78 o 
  15   1   4    13547.02    14221.85    204.37 o 
  16   1   4      935.70      876.87     56.33 o 
  17   1   4    10057.58    10504.19    197.97 o 
  18   1   4     2656.07     2783.14    111.55 o 
  19   1   4       66.45       98.24     27.35 o 
  20   1   4       12.95      104.15     27.15 o 
  21   1   4     5305.78     5164.24    247.29 o 
  22   1   4     1210.58     1012.32    101.59 o 
  23   1   4     5538.17     5642.95    292.19 o 
  24   1   4      215.27      175.38     48.13 o 
  25   1   4     1528.22     1770.78    191.31 o 
  26   1   4      618.15      511.99    116.05 o 
  27   1   4        2.85       98.00     49.17 o 
  28   1   4      244.63      369.18    124.98 o 
   0   2   4    44363.98    45507.80    373.00 o 
   1   2   4     2357.03     2121.87    131.96 o 
   2   2   4     4868.57     4683.26    256.55 o 
   3   2   4     1670.34     1397.78    131.50 o 
   4   2   4     5412.06     5313.31     95.05 o 
   5   2   4     6319.78     5751.42    111.88 o 
   6   2   4      787.17      845.30     78.81 o 
   7   2   4     1809.01     1876.36    179.87 o 
   8   2   4      654.84      677.14     64.65 o 
   9   2   4     3701.06     3694.70     83.94 o 
  10   2   4     3101.55     3198.28    112.50 o 
  11   2   4       46.84      116.17     28.68 o 
  12   2   4        0.26       48.35     24.43 o 
  13   2   4      519.56      527.28     56.84 o 
  14   2   4        1.56       75.12     28.71 o 
  15   2   4        0.09       86.30     29.88 o 
  16   2   4      501.18      483.41     39.84 o 
  17   2   4      157.54      161.64     27.17 o 
  18   2   4     1718.41     1803.55     92.97 o 
  19   2   4      273.67      282.12     41.25 o 
  20   2   4     1350.76     1296.30     66.12 o 
  21   2   4      381.79      370.63     60.52 o 
  22   2   4     1453.17     1502.81    168.62 o 
  23   2   4      108.30      161.31     49.23 o 
  24   2   4      122.73      107.38     39.10 o 
  25   2   4      156.46      235.25     85.52 o 
  26   2   4       32.02      137.67     96.28 o 
  27   2   4      143.86       68.61     81.75 o 
  28   2   4       56.01      165.85     87.65 o 
   1   3   4      912.15      897.82     67.86 o 
   2   3   4      790.29      594.91     48.07 o 
   3   3   4      266.84      293.45     43.43 o 
   4   3   4      634.06      527.85     46.23 o 
   5   3   4    11987.56    12693.00    180.95 o 
   6   3   4     3121.02     3454.82    173.02 o 
   7   3   4    28050.40    27995.70    317.34 o 
   8   3   4     3492.90     3465.95     85.11 o 
   9   3   4      529.01      435.00     58.11 o 
  10   3   4      616.95      541.04     49.04 o 
  11   3   4      471.38      542.70     64.71 o 
  12   3   4      392.17      357.42     46.99 o 
  13   3   4     1555.32     1603.83     71.18 o 
  14   3   4       97.42      127.62     39.23 o 
  15   3   4     4892.75     4992.31    111.54 o 
  16   3   4        4.18       64.39     23.69 o 
  17   3   4     5602.12     5616.68    105.60 o 
  18   3   4        5.36       93.11     28.31 o 
  19   3   4     1010.47     1035.54     75.63 o 
  20   3   4       50.69      217.31    151.80 o 
  21   3   4      411.01      386.14     64.41 o 
  22   3   4        0.21       39.38     41.08 o 
  23   3   4     1515.14     1469.27    126.05 o 
  24   3   4       10.77      112.73     81.16 o 
  25   3   4      358.97      425.55    144.90 o 
  26   3   4        1.98      266.63    154.34 o 
  27   3   4       94.11      516.15    166.15 o 
  28   3   4      413.34      362.84    289.50 o 
   0   4   4    47547.37    52081.95    502.72 o 
   1   4   4     1132.77     1154.24     69.03 o 
   2   4   4    23148.64    23484.92    188.98 o 
   3   4   4     8483.05     8849.02    170.42 o 
   4   4   4     5914.65     6129.10    115.96 o 
   5   4   4    12295.48    12804.01    201.04 o 
   6   4   4    20142.44    20332.33    170.26 o 
   7   4   4      294.48      248.42     37.54 o 
   8   4   4    36170.92    36215.80    386.04 o 
   9   4   4      226.38      209.44     32.38 o 
  10   4   4     6104.57     5734.65    149.94 o 
  11   4   4       60.44       49.11     60.64 o 
  12   4   4     1782.76     1658.57     93.44 o 
  13   4   4     4494.32     4268.23     94.77 o 
  14   4   4     8637.15     8566.59    165.26 o 
  15   4   4      145.43       97.47     25.33 o 
  16   4   4    13296.13    13912.48    210.85 o 
  17   4   4     2651.70     2531.50    167.36 o 
  18   4   4     5227.82     5409.28    196.00 o 
  19   4   4     2703.30     2833.31    211.83 o 
  20   4   4     3944.82     3946.85    233.21 o 
  21   4   4      515.32      489.57     66.51 o 
  22   4   4     7089.28     7130.03    395.30 o 
  23   4   4        1.63      142.69    105.21 o 
  24   4   4     3031.38     3155.48    332.30 o 
  25   4   4      174.79      335.84    159.95 o 
  26   4   4      269.29      105.65     73.63 o 
  27   4   4     1136.88      998.22    233.29 o 
   1   5   4    54556.43    61899.07    430.34 o 
   2   5   4     4656.24     4165.00    188.35 o 
   3   5   4    15456.29    15902.51    170.25 o 
   4   5   4    14097.76    14407.56    156.90 o 
   5   5   4     7269.28     7326.07     94.05 o 
   6   5   4       25.31       41.91     25.78 o 
   7   5   4    23050.41    22704.39    204.86 o 
   8   5   4       14.03       21.52     24.20 o 
   9   5   4    23383.63    23525.27    639.21 o 
  10   5   4     1550.14     1265.81     78.28 o 
  11   5   4       38.10       65.04     35.66 o 
  12   5   4     2608.99     2485.42    122.93 o 
  13   5   4     3248.82     3331.57     96.07 o 
  14   5   4     2700.22     2809.21    206.70 o 
  15   5   4    12033.15    12252.42    224.50 o 
  16   5   4      332.22      328.58     83.32 o 
  17   5   4    11711.38    12084.24    242.76 o 
  18   5   4     4679.70     4727.70    243.91 o 
  19   5   4      197.87      225.06    107.69 o 
  20   5   4      152.50      167.27     68.04 o 
  21   5   4     5469.35     5660.08    465.32 o 
  22   5   4      396.57      494.29     97.08 o 
  23   5   4     7446.98     8191.27    772.75 o 
  24   5   4       64.17      202.59    160.25 o 
  25   5   4     2742.57     3001.73    218.97 o 
   0   6   4     4852.80     4430.96    129.90 o 
   1   6   4     3778.33     3712.93     93.29 o 
   2   6   4     5655.58     5943.59     86.28 o 
   3   6   4     3261.00     3278.28     86.74 o 
   4   6   4      604.46      618.66     51.73 o 
   5   6   4     3554.52     3722.25    104.21 o 
   6   6   4     5443.50     5407.39    130.17 o 
   7   6   4      414.10      364.89     62.76 o 
   8   6   4    13016.38    13127.50    195.74 o 
   9   6   4      185.99      223.71     36.43 o 
  10   6   4     3398.11     3388.39    176.76 o 
  11   6   4     3028.16     2820.47    102.80 o 
  12   6   4      979.07      724.17     68.68 o 
  13   6   4     4626.58     4300.39    252.23 o 
  14   6   4     3515.19     3654.87    187.19 o 
  15   6   4      222.63      207.04     65.10 o 
  16   6   4     4403.37     4428.59    128.69 o 
  17   6   4     2370.16     2763.45    208.25 o 
  18   6   4      252.74      257.42     48.39 o 
  19   6   4      909.59      837.72    103.79 o 
  20   6   4      405.39      545.29     98.11 o 
  21   6   4      171.81      253.60     81.96 o 
  22   6   4     1901.63     1421.56    305.66 o 
  23   6   4       21.10      160.82     68.97 o 
  24   6   4     1111.10     1140.90    160.69 o 
  25   6   4      136.09      281.09    124.54 o 
   1   7   4     1450.35     1459.32     60.83 o 
   2   7   4      359.43      355.99     42.49 o 
   3   7   4      109.88      172.63     29.97 o 
   4   7   4       18.52      136.78     29.60 o 
   5   7   4       25.55      112.16     31.63 o 
   6   7   4        5.76      115.72     29.90 o 
   7   7   4      407.63      436.30     37.90 o 
   8   7   4        4.21       49.63     19.24 o 
   9   7   4     1159.49     1059.08     88.16 o 
  10   7   4     1819.75     1854.69    131.25 o 
  11   7   4        8.84      127.13     49.47 o 
  12   7   4     1217.86     1329.27    204.59 o 
  13   7   4      190.31      232.92     50.94 o 
  14   7   4      128.13      126.04     51.12 o 
  15   7   4       17.99       49.55     20.50 o 
  16   7   4       35.46       64.20     65.11 o 
  17   7   4      281.18      236.56     47.27 o 
  18   7   4       16.02      110.38     31.20 o 
  19   7   4       16.04      102.92     70.16 o 
  20   7   4       27.18      236.86    105.31 o 
  21   7   4        4.75       71.37     60.83 o 
  22   7   4        1.39       22.95    129.78 o 
  23   7   4       65.99      172.88    146.23 o 
  24   7   4        1.85      265.07    155.30 o 
   0   8   4     7068.13     7252.43    226.69 o 
   1   8   4      131.13      125.52     27.19 o 
   2   8   4     5748.27     5882.45    115.69 o 
   3   8   4     3044.68     3094.63     87.00 o 
   4   8   4       45.41      137.61     33.00 o 
   5   8   4      669.19      551.11     48.92 o 
   6   8   4     5337.16     5184.09    201.82 o 
   7   8   4       36.31       75.61     23.79 o 
   8   8   4    11656.82    12212.08    187.85 o 
   9   8   4      999.61      837.91     71.45 o 
  10   8   4     3988.62     2915.80    607.57 o 
  11   8   4     3380.93     3506.57    257.47 o 
  12   8   4      737.54      685.00    108.86 o 
  13   8   4      878.25      696.90    154.91 o 
  14   8   4     1688.28     1667.49    100.13 o 
  15   8   4      161.75      153.92     43.11 o 
  16   8   4     3378.51     3209.14    378.00 o 
  17   8   4       53.84      207.53     75.08 o 
  18   8   4      261.11      356.75     91.66 o 
  19   8   4     1034.36      890.38    149.05 o 
  20   8   4      182.82      206.63    116.86 o 
  21   8   4      457.44      336.59     99.23 o 
  22   8   4     1761.14     1283.35    229.70 o 
  23   8   4      104.93      105.77     65.67 o 
   1   9   4     6177.02     6260.61    112.58 o 
   2   9   4       21.77       96.33     26.38 o 
   3   9   4     1782.85     1874.16     99.55 o 
   4   9   4     2446.52     2276.99     93.24 o 
   5   9   4     1727.61     1769.42     78.12 o 
   6   9   4      124.17       53.06     30.09 o 
   7   9   4    22241.13    23322.80    367.46 o 
   8   9   4       15.58       20.11     39.49 o 
   9   9   4     5859.18     5810.17    333.90 o 
  10   9   4     2873.30     3162.36    294.67 o 
  11   9   4      399.81      332.14     66.84 o 
  12   9   4      955.08      877.59    131.98 o 
  13   9   4     3883.88     3956.39    186.70 o 
  14   9   4      447.92      459.36    115.67 o 
  15   9   4     6269.66     5865.38    595.48 o 
  16   9   4        8.89      122.13     72.04 o 
  17   9   4     4550.20     3786.53    434.51 o 
  18   9   4      250.91      216.55     78.86 o 
  19   9   4       94.22      182.40     83.58 o 
  20   9   4      526.07      705.91    150.09 o 
  21   9   4     1968.33     1651.35    314.66 o 
   0  10   4     8550.65     8852.22    395.50 o 
   1  10   4        5.40       28.51     27.56 o 
   2  10   4     5944.20     5814.44    186.89 o 
   3  10   4     1755.60     1529.94     98.34 o 
   4  10   4      395.26      437.20     59.29 o 
   5  10   4     1296.10     1233.64     88.60 o 
   6  10   4     5025.77     5108.89    205.52 o 
   7  10   4      223.37      169.59     50.93 o 
   8  10   4     2546.89     2994.62    242.37 o 
   9  10   4      688.76      645.25    107.95 o 
  10  10   4      224.34      173.62    104.10 o 
  11  10   4     1801.22     1693.36    137.28 o 
  12  10   4      115.47      138.25     38.93 o 
  13  10   4      588.31      697.67     92.24 o 
  14  10   4     2043.26     1906.22    212.01 o 
  15  10   4       27.19      306.41    103.45 o 
  16  10   4     3355.15     3073.06    294.05 o 
  17  10   4       35.63      129.84    112.14 o 
  18  10   4      699.66      564.58    113.89 o 
  19  10   4      229.23      199.29     73.63 o 
   1  11   4      450.42      304.60     46.38 o 
   2  11   4       14.55       72.11     34.46 o 
   3  11   4       61.31       79.76     23.66 o 
   4  11   4      631.56      726.75     77.74 o 
   5  11   4      147.64      204.32    109.93 o 
   6  11   4      147.45      305.94     75.83 o 
   7  11   4      176.87      178.94     52.99 o 
   8  11   4      108.97      140.55     39.70 o 
   9  11   4      479.52      310.90    101.30 o 
  10  11   4       41.36      121.71    148.81 o 
  11  11   4        0.58       94.84     56.25 o 
  12  11   4        6.79      120.64     62.77 o 
  13  11   4      173.66      164.77    142.61 o 
  14  11   4      104.49      156.24     72.88 o 
  15  11   4      532.35      504.22    202.89 o 
  16  11   4       69.04       -2.88     52.10 o 
  17  11   4      182.29      255.06    100.38 o 
   0  12   4      257.42      234.91    107.42 o 
   1  12   4       44.89       98.74     64.74 o 
   2  12   4     1074.47     1116.25    126.60 o 
   3  12   4       27.99       79.40     52.83 o 
   4  12   4        1.17      133.40     44.72 o 
   5  12   4       92.69      121.59     49.36 o 
   6  12   4      547.44      403.06     90.78 o 
   7  12   4        2.50       89.81     60.96 o 
   8  12   4      253.98      284.22     93.60 o 
   9  12   4        9.13      149.46     72.36 o 
  10  12   4      143.39      194.40     72.12 o 
  11  12   4      120.35      442.22    136.64 o 
  12  12   4       23.57       97.65     72.83 o 
  13  12   4      148.45      284.25     91.60 o 
   1  13   4     2549.11     2420.20    196.71 o 
   2  13   4      764.89      527.03     95.52 o 
   3  13   4      813.57      666.67    120.25 o 
   4  13   4      337.06      200.68     98.57 o 
   5  13   4      632.93      595.39    130.00 o 
   6  13   4        3.72       39.84     60.65 o 
   7  13   4     1129.05     1009.30    142.24 o 
   8  13   4        3.56       50.61     58.80 o 
   9  13   4     1601.64     1265.81    233.96 o 
   1   1   5    12425.00    12510.67    433.96 o 
   2   1   5    11668.18    11706.92    163.64 o 
   3   1   5     1792.57     2016.19    137.04 o 
   4   1   5     3397.07     2994.79    152.09 o 
   5   1   5     5324.92     4913.71    385.63 o 
   6   1   5     5881.97     5390.08     97.91 o 
   7   1   5      163.65      128.27     36.16 o 
   8   1   5    12269.34    13158.34    143.69 o 
   9   1   5     8914.68     8834.95    156.09 o 
  10   1   5     2096.04     1826.30     95.27 o 
  11   1   5      165.52      194.75     32.09 o 
  12   1   5    10404.12    10446.50    173.07 o 
  13   1   5     2756.04     2663.04     85.82 o 
  14   1   5     5777.59     5510.12     99.60 o 
  15   1   5     4571.60     4382.90     94.58 o 
  16   1   5       36.21      102.61     32.64 o 
  17   1   5     3748.77     3802.38    159.62 o 
  18   1   5     3386.55     3465.17    120.43 o 
  19   1   5       23.78       68.16     31.64 o 
  20   1   5     2472.86     2782.27    164.47 o 
  21   1   5      131.15      166.55     51.10 o 
  22   1   5      115.69      153.37     36.49 o 
  23   1   5      921.88      924.31    111.03 o 
  24   1   5      276.41      226.35     79.89 o 
  25   1   5      242.13      271.13     83.63 o 
  26   1   5     2297.31     2156.33    214.92 o 
  27   1   5       26.34      123.49     65.64 o 
  28   1   5      656.83      604.24    234.76 o 
   0   2   5    62420.61    60961.96    685.99 o 
   1   2   5     1470.57     1313.63    187.66 o 
   2   2   5        7.51       55.36     38.21 o 
   3   2   5    37486.75    33463.15    368.01 o 
   4   2   5     4684.75     4462.50    273.90 o 
   5   2   5    77325.47    80609.08    677.55 o 
   6   2   5     8183.35     8197.44    187.11 o 
   7   2   5    11100.23    11315.11    154.86 o 
   8   2   5    38819.49    38883.08    654.74 o 
   9   2   5    20336.44    20563.18    241.16 o 
  10   2   5     4702.77     4266.69    152.89 o 
  11   2   5    25723.93    26121.40    253.16 o 
  12   2   5     1901.92     1890.90     76.76 o 
  13   2   5    11663.87    11512.78    281.78 o 
  14   2   5     8239.82     7872.80    149.23 o 
  15   2   5      545.55      594.85     46.07 o 
  16   2   5     3826.32     3725.51    140.78 o 
  17   2   5    10966.54    10900.19    209.57 o 
  18   2   5     3917.17     3848.37    195.84 o 
  19   2   5    17212.03    17957.73    225.62 o 
  20   2   5      299.93      313.03     50.16 o 
  21   2   5     7928.52     7921.06    279.41 o 
  22   2   5     5277.46     5358.25    217.17 o 
  23   2   5       26.82       73.69     50.28 o 
  24   2   5     1235.68      993.11    129.37 o 
  25   2   5     1950.21     2133.29    360.85 o 
  26   2   5      150.28      296.00    165.11 o 
  27   2   5     4210.40     3826.27    479.11 o 
  28   2   5      404.11      413.45    171.16 o 
   1   3   5       28.51      100.25     36.10 o 
   2   3   5    17507.36    17799.19    200.41 o 
   3   3   5     2495.01     2096.75     71.47 o 
   4   3   5    49153.61    51018.43    431.30 o 
   5   3   5     3218.60     2913.43    103.34 o 
   6   3   5    61891.91    64700.95    572.38 o 
   7   3   5    20590.79    20608.59    222.24 o 
   8   3   5     1189.80     1052.43     77.48 o 
   9   3   5    10432.94    10113.51    227.70 o 
  10   3   5    12521.85    11919.08    270.62 o 
  11   3   5      293.49      271.83     46.03 o 
  12   3   5     5807.88     6001.31    150.35 o 
  13   3   5      616.52      665.95     78.41 o 
  14   3   5     1550.73     1286.36     85.99 o 
  15   3   5     5912.23     5498.77    136.55 o 
  16   3   5     3547.63     3418.73    124.16 o 
  17   3   5      780.50      722.25     52.88 o 
  18   3   5     6533.09     6733.84    132.74 o 
  19   3   5     1108.02     1025.72     71.81 o 
  20   3   5    16922.55    17946.91    592.06 o 
  21   3   5      574.11      514.59     70.98 o 
  22   3   5      400.50      407.43     60.87 o 
  23   3   5     1438.62     1542.01    169.49 o 
  24   3   5     1238.23     1363.12    138.40 o 
  25   3   5       94.72      167.33    118.34 o 
  26   3   5     2692.04     2563.49    641.57 o 
  27   3   5       49.61       52.68     83.22 o 
   0   4   5     1511.74     1263.79     80.60 o 
   1   4   5     1178.28     1138.62     91.53 o 
   2   4   5      327.38      268.61     35.99 o 
   3   4   5     8542.97     8696.19    154.63 o 
   4   4   5      609.31      721.75     83.23 o 
   5   4   5     3310.22     3315.23    108.74 o 
   6   4   5        4.19      127.07     53.33 o 
   7   4   5      257.39      157.21     34.78 o 
   8   4   5     3255.84     3184.69    116.80 o 
   9   4   5     1691.26     1587.82    127.49 o 
  10   4   5     2315.19     2284.16     87.94 o 
  11   4   5     5638.55     5414.23    201.84 o 
  12   4   5      123.14      131.45     55.27 o 
  13   4   5     1248.98     1227.92     84.86 o 
  14   4   5      908.36      803.67     67.37 o 
  15   4   5      327.83      373.93     46.97 o 
  16   4   5        1.93       74.33     32.82 o 
  17   4   5      516.50      468.72     54.82 o 
  18   4   5       39.45       63.64     85.22 o 
  19   4   5     1972.12     1692.97    146.73 o 
  20   4   5      163.62      161.40     53.39 o 
  21   4   5      947.90      975.78    153.83 o 
  22   4   5      633.91      625.68    104.62 o 
  23   4   5       33.58      137.23    109.04 o 
  24   4   5       38.66      142.83     96.06 o 
  25   4   5     1061.24     1100.77    245.83 o 
  26   4   5        1.48      102.40     81.16 o 
  27   4   5      247.51      281.98    106.83 o 
   1   5   5     1369.17     1383.22     71.08 o 
   2   5   5     1698.44     1840.02     86.21 o 
   3   5   5     5436.01     6225.27    119.52 o 
   4   5   5     7149.93     6686.88     98.12 o 
   5   5   5      971.15     1008.34     65.43 o 
   6   5   5     2796.90     2998.43    106.85 o 
   7   5   5     1675.29     1559.50     86.69 o 
   8   5   5        0.77       60.40     29.61 o 
   9   5   5      552.82      617.43     45.94 o 
  10   5   5     1328.32     1331.16     49.01 o 
  11   5   5       42.78       45.32     39.08 o 
  12   5   5      174.73      199.65     60.82 o 
  13   5   5      989.94      904.75     79.88 o 
  14   5   5       45.69      236.69     35.65 o 
  15   5   5       47.70      104.06     56.11 o 
  16   5   5        5.71       85.61     59.47 o 
  17   5   5      190.67      207.44     58.93 o 
  18   5   5      902.58      927.79    139.82 o 
  19   5   5       97.43      109.83     58.52 o 
  20   5   5     2616.90     2551.95    321.45 o 
  21   5   5      328.15      254.53    121.95 o 
  22   5   5      199.02      262.21    130.44 o 
  23   5   5      274.91      344.84    146.52 o 
  24   5   5      104.69      355.90    188.58 o 
  25   5   5      121.91      200.09    108.60 o 
  26   5   5      240.19      238.89    128.08 o 
   0   6   5     7119.59     7027.71    227.47 o 
   1   6   5     3288.77     3177.08    186.78 o 
   2   6   5     2607.79     2440.19    107.35 o 
   3   6   5    14297.08    14022.27    190.38 o 
   4   6   5       11.75       33.49     23.05 o 
   5   6   5    22037.58    22435.76    357.75 o 
   6   6   5     6668.37     6646.42    124.03 o 
   7   6   5     3028.61     2973.99     88.85 o 
   8   6   5     1126.03     1031.81     54.24 o 
   9   6   5     1380.27     1356.11     68.40 o 
  10   6   5     1894.84     1837.88    106.32 o 
  11   6   5     9651.08     9520.30    216.91 o 
  12   6   5       19.04      136.17     37.51 o 
  13   6   5     5180.42     4748.77    224.92 o 
  14   6   5     1901.22     1910.13    212.42 o 
  15   6   5      153.27      122.78     33.96 o 
  16   6   5      962.75     1168.34    120.97 o 
  17   6   5     2708.91     2778.77    139.16 o 
  18   6   5      619.37      478.25     91.04 o 
  19   6   5     6930.73     7280.02    324.69 o 
  20   6   5      339.64      693.07    186.51 o 
  21   6   5     2646.70     2438.36    415.37 o 
  22   6   5      678.56      672.85    222.66 o 
  23   6   5        2.95      137.82    112.59 o 
  24   6   5     1286.17     1700.43    219.86 o 
  25   6   5     1165.56     1204.06    285.96 o 
   1   7   5     7224.42     7281.43    127.32 o 
   2   7   5    10847.75    11167.03    179.96 o 
   3   7   5      594.17      506.78     45.38 o 
   4   7   5    11300.50    11523.49    192.31 o 
   5   7   5      880.88      887.11     54.96 o 
   6   7   5     4048.36     3992.65    100.62 o 
   7   7   5      857.45      793.18     49.88 o 
   8   7   5     3576.61     3466.00    121.14 o 
   9   7   5     2080.25     1939.59    125.81 o 
  10   7   5     9243.59     9651.86    184.57 o 
  11   7   5      865.39      814.01     99.13 o 
  12   7   5    18037.26    18878.52    429.31 o 
  13   7   5     1306.98     1076.93    130.39 o 
  14   7   5     4272.75     4507.82    445.38 o 
  15   7   5     1173.63      917.51    122.05 o 
  16   7   5        1.82       88.41     28.14 o 
  17   7   5     1288.86     1294.17    128.60 o 
  18   7   5     3570.91     3931.46    231.43 o 
  19   7   5       55.97       31.40     41.50 o 
  20   7   5     4160.78     3937.78    374.58 o 
  21   7   5      505.57      857.74    209.38 o 
  22   7   5       65.30       47.66     56.81 o 
  23   7   5     1056.20     1233.42    264.72 o 
   0   8   5     7731.00     7822.86    307.11 o 
   1   8   5      342.66      290.44     37.05 o 
   2   8   5       77.04      121.76     24.15 o 
   3   8   5     8345.29     8601.16    152.43 o 
   4   8   5      302.68      327.41     42.48 o 
   5   8   5     7918.51     8115.46    154.83 o 
   6   8   5      600.69      613.50     52.29 o 
   7   8   5        6.19       52.33     34.96 o 
   8   8   5     3027.33     2903.56    109.70 o 
   9   8   5     5621.84     5526.82    187.11 o 
  10   8   5      925.09      793.60     84.62 o 
  11   8   5     6803.83     6755.73    202.94 o 
  12   8   5      431.20      249.05     75.09 o 
  13   8   5     5815.26     6102.60    381.43 o 
  14   8   5     1487.04     1349.90    158.46 o 
  15   8   5     1340.42     1414.61    141.48 o 
  16   8   5      829.71      727.64    115.82 o 
  17   8   5     1539.53     1900.20    408.21 o 
  18   8   5     1088.24      916.76    125.07 o 
  19   8   5     2899.32     2832.62    478.67 o 
  20   8   5       42.13      147.78     92.82 o 
  21   8   5      577.69      404.30    188.28 o 
  22   8   5      758.84      610.00    129.70 o 
  23   8   5      132.52      282.13    166.00 o 
   1   9   5       87.22      110.15     28.97 o 
   2   9   5        1.08      127.13     55.24 o 
   3   9   5      967.32      936.88     51.63 o 
   4   9   5      229.17      208.28     37.28 o 
   5   9   5       20.52       96.16     29.29 o 
   6   9   5      244.40      207.42     39.83 o 
   7   9   5      690.72      687.64     69.75 o 
   8   9   5       94.02      130.81     32.22 o 
   9   9   5      222.50      191.50     58.91 o 
  10   9   5       25.07      162.39     51.39 o 
  11   9   5        3.15       64.32     51.55 o 
  12   9   5      103.09      178.50     83.20 o 
  13   9   5      123.49      308.83     99.33 o 
  14   9   5       83.13      200.69    136.82 o 
  15   9   5      113.01      106.24    117.09 o 
  16   9   5      182.73      280.80    103.75 o 
  17   9   5      109.33       59.44     41.77 o 
  18   9   5      247.74      304.13    101.04 o 
  19   9   5       11.36       73.53    113.91 o 
  20   9   5       36.43      268.42     86.25 o 
  21   9   5       10.37       70.24     94.29 o 
   0  10   5      180.27      153.98     51.39 o 
   1  10   5      322.89      308.94     52.95 o 
   2  10   5      328.30      364.16     46.22 o 
   3  10   5     1991.58     1816.57     93.78 o 
   4  10   5      711.55      513.74     62.51 o 
   5  10   5     2688.55     2517.12    173.49 o 
   6  10   5      461.04      488.46     86.40 o 
   7  10   5      187.01      178.28     41.92 o 
   8  10   5      812.15      601.41     85.88 o 
   9  10   5     2798.31     2517.32    162.01 o 
  10  10   5       10.43       57.85     44.73 o 
  11  10   5     2200.57     2236.24    227.26 o 
  12  10   5       14.19       56.04     63.51 o 
  13  10   5     1876.32     1842.91    278.78 o 
  14  10   5       49.78      165.51     87.87 o 
  15  10   5      241.88      332.66    112.63 o 
  16  10   5       79.01       53.61     66.05 o 
  17  10   5      162.59      143.94     58.43 o 
  18  10   5      125.56      132.45     61.59 o 
  19  10   5      877.43      890.77    124.11 o 
   1  11   5      956.22      857.39     74.82 o 
   2  11   5      753.99      585.84     71.62 o 
   3  11   5      478.98      351.31     78.56 o 
   4  11   5     5364.44     7073.83    463.03 o 
   5  11   5       82.03       76.35     61.53 o 
   6  11   5     3289.67     3306.13    339.82 o 
   7  11   5     1216.35     1011.95    145.56 o 
   8  11   5      378.34      361.23    131.61 o 
   9  11   5     1270.73     1173.13    118.95 o 
  10  11   5     3963.39     4134.29    436.26 o 
  11  11   5       78.59      107.94     64.17 o 
  12  11   5     3170.44     3253.35    312.46 o 
  13  11   5      243.14      245.39    125.79 o 
  14  11   5      838.59      943.55    165.34 o 
  15  11   5      135.74      261.29     97.40 o 
  16  11   5      150.92       81.29     86.10 o 
   0  12   5      854.82      775.26    133.83 o 
   1  12   5     1040.24      703.22     98.09 o 
   2  12   5      424.06      184.93    155.23 o 
   3  12   5     2947.11     2966.24    187.61 o 
   4  12   5        9.13       13.32     99.38 o 
   5  12   5     2927.95     3218.92    207.74 o 
   6  12   5      599.58      501.00    101.82 o 
   7  12   5      166.03      171.91     68.45 o 
   8  12   5     1202.99     1438.52    168.07 o 
   9  12   5      598.74      985.38    203.77 o 
  10  12   5      549.43      566.61    142.98 o 
  11  12   5     2054.08     2297.59    312.67 o 
  12  12   5      397.95      600.99    157.00 o 
  13  12   5      900.45      958.23    181.35 o 
   1  13   5      567.96      514.98    158.03 o 
   2  13   5      120.06      137.22     66.74 o 
   3  13   5       87.12       79.57     37.13 o 
   4  13   5      447.89      960.74    168.21 o 
   5  13   5       32.28      111.55    114.50 o 
   6  13   5       55.23       90.60     77.76 o 
   7  13   5      250.19      493.28    182.38 o 
   8  13   5        5.03      140.33     69.79 o 
   2   0   6     7584.25     7963.00    224.58 o 
   3   0   6    20975.56    20554.09    340.26 o 
   4   0   6     3384.65     3625.15    317.54 o 
   5   0   6    28976.05    30371.42    477.34 o 
   6   0   6    64430.55    65246.13    962.06 o 
   7   0   6    12524.46    13316.49    221.89 o 
   8   0   6   126510.63   132904.63   2116.10 o 
   9   0   6      872.90      738.86    208.72 o 
  10   0   6    27630.81    28167.55    419.17 o 
  11   0   6    12188.81    12259.22    456.62 o 
  12   0   6     1093.37     1275.14     89.13 o 
  13   0   6     1371.27     1303.01    116.59 o 
  14   0   6    15265.93    14844.34    308.54 o 
  15   0   6      754.82      729.11     82.41 o 
  16   0   6    24242.92    24760.47    692.25 o 
  17   0   6     2796.28     2619.61    227.43 o 
  18   0   6      866.36      699.99     81.27 o 
  19   0   6     1168.56     1207.11    109.61 o 
  20   0   6     1266.27     1187.43    107.53 o 
  21   0   6     2127.79     1932.90    150.92 o 
  22   0   6     6226.61     5696.56    368.56 o 
  23   0   6       28.79       93.88     52.23 o 
  24   0   6     5954.34     5580.12    757.26 o 
  25   0   6     2626.04     2890.03    319.46 o 
  26   0   6      292.26      394.71     93.99 o 
  27   0   6     1699.48     1801.36    156.26 o 
  28   0   6     1730.96     1228.85    363.87 o 
   1   1   6    20428.54    20799.47    313.11 o 
   2   1   6     3848.40     3016.04    268.99 o 
   3   1   6     4016.37     3823.44    308.69 o 
   4   1   6    23994.65    24722.56    218.24 o 
   5   1   6     5714.18     5543.41    144.13 o 
   6   1   6    13866.89    14083.28    180.53 o 
   7   1   6    47882.95    48320.73    486.52 o 
   8   1   6     8285.02     8055.95    159.70 o 
   9   1   6     5207.47     5008.68     94.31 o 
  10   1   6     4785.17     4308.29    183.48 o 
  11   1   6      158.39      133.38     22.76 o 
  12   1   6     4793.15     5147.98    105.15 o 
  13   1   6     3211.10     3169.01    108.25 o 
  14   1   6     1680.51     1772.17     89.42 o 
  15   1   6     7432.09     7435.86    202.04 o 
  16   1   6      111.09      135.48     38.47 o 
  17   1   6     7210.52     7205.14    135.53 o 
  18   1   6     2032.29     1988.57     98.68 o 
  19   1   6       46.53       52.87     35.18 o 
  20   1   6     4184.86     4199.69    261.31 o 
  21   1   6     1481.90     1457.32    109.36 o 
  22   1   6      638.05      491.10     57.16 o 
  23   1   6     4670.27     4614.95    267.60 o 
  24   1   6      506.29      493.16     77.66 o 
  25   1   6      951.58      783.10    126.07 o 
  26   1   6     1762.05     1841.16    150.97 o 
  27   1   6      571.10      397.22     74.02 o 
  28   1   6      726.39      724.35    216.76 o 
   0   2   6     3761.32     3881.90    348.08 o 
   1   2   6     2619.07     2794.61    191.29 o 
   2   2   6       10.96       72.56     46.43 o 
   3   2   6       21.03       34.80     43.88 o 
   4   2   6     7426.84     7816.92    199.12 o 
   5   2   6     5024.46     5417.26    134.67 o 
   6   2   6        6.18      105.17     67.09 o 
   7   2   6      636.90      528.21     59.11 o 
   8   2   6      851.24      736.51     56.61 o 
   9   2   6      634.19      433.51     48.26 o 
  10   2   6       29.05      152.73     38.63 o 
  11   2   6      736.91      821.64     72.98 o 
  12   2   6     2410.86     2406.90     95.58 o 
  13   2   6        4.25       45.19     35.56 o 
  14   2   6      312.44      377.17     36.32 o 
  15   2   6       10.53       78.25     24.55 o 
  16   2   6        5.32       63.58     28.73 o 
  17   2   6      132.55      193.43     38.13 o 
  18   2   6     1338.70     1233.22     79.89 o 
  19   2   6     2741.83     2762.03     98.58 o 
  20   2   6        0.71       99.20     34.64 o 
  21   2   6      152.93      117.67     50.39 o 
  22   2   6      354.54      366.92     85.49 o 
  23   2   6        3.76       65.76     27.44 o 
  24   2   6      147.20      234.12     85.63 o 
  25   2   6       56.58       79.45     41.02 o 
  26   2   6       81.07      153.61    127.19 o 
  27   2   6       22.84      177.66    157.00 o 
   1   3   6    18739.65    19049.78    399.06 o 
   2   3   6      674.81      631.44     75.23 o 
   3   3   6     1043.29     1131.93     80.46 o 
   4   3   6     6399.32     5926.03    127.62 o 
   5   3   6     4180.68     4018.82    280.25 o 
   6   3   6     5238.79     5823.90    138.96 o 
   7   3   6     3429.32     3287.62    160.16 o 
   8   3   6      124.84       87.90     38.74 o 
   9   3   6     4955.80     4359.00    183.07 o 
  10   3   6     1264.07     1237.89     86.31 o 
  11   3   6      190.09      242.43     41.31 o 
  12   3   6     3028.94     2685.15    114.78 o 
  13   3   6      923.07      777.44     59.52 o 
  14   3   6     1304.71     1182.83     93.21 o 
  15   3   6     4042.88     3891.16    131.19 o 
  16   3   6      280.23      230.45     36.29 o 
  17   3   6     3391.79     3269.96    118.35 o 
  18   3   6      464.52      395.93     51.70 o 
  19   3   6       40.59      110.22     30.80 o 
  20   3   6      622.50      798.31     62.96 o 
  21   3   6     1853.29     1869.02    189.55 o 
  22   3   6        1.16       38.98     33.21 o 
  23   3   6      745.97      740.57     92.81 o 
  24   3   6      434.85      573.70    146.97 o 
  25   3   6      465.49      379.22    195.66 o 
  26   3   6      271.38      289.50    156.70 o 
  27   3   6       50.75      -15.64     83.96 o 
   0   4   6    18985.32    18909.85    224.76 o 
   1   4   6     7210.79     7579.73    129.91 o 
   2   4   6    29755.19    31199.40    291.09 o 
   3   4   6     7275.29     7169.82    126.96 o 
   4   4   6        3.41       83.67     37.30 o 
   5   4   6    13681.86    13025.76    186.94 o 
   6   4   6    19069.11    19321.26    277.93 o 
   7   4   6       93.45      136.15     34.72 o 
   8   4   6    20344.31    20453.04    213.78 o 
   9   4   6     9583.71     9640.72    207.30 o 
  10   4   6     6586.22     6132.32    140.56 o 
  11   4   6     4898.38     4757.80    187.46 o 
  12   4   6     1239.08     1115.78     81.26 o 
  13   4   6     5405.46     5138.52    157.66 o 
  14   4   6     7720.73     7624.76    251.51 o 
  15   4   6      906.74      876.05     82.25 o 
  16   4   6    15058.38    15339.83    303.29 o 
  17   4   6      188.51      212.02     53.47 o 
  18   4   6      984.04      902.15     94.87 o 
  19   4   6     7132.24     7400.32    304.47 o 
  20   4   6     1126.75     1079.46    132.62 o 
  21   4   6     1637.69     1368.18    205.05 o 
  22   4   6     3427.97     3149.81    434.63 o 
  23   4   6      101.26       88.83    100.78 o 
  24   4   6     3625.04     3601.69    549.35 o 
  25   4   6      583.35      687.46    194.04 o 
  26   4   6      316.55      209.53    107.57 o 
   1   5   6    22839.56    24075.07    239.31 o 
   2   5   6     4747.91     4845.46    126.09 o 
   3   5   6      491.69      438.18     44.34 o 
   4   5   6    10149.39    10301.28    136.00 o 
   5   5   6     4057.84     3893.67    112.57 o 
   6   5   6     3868.93     3722.97    143.00 o 
   7   5   6     9588.28     9388.05    129.23 o 
   8   5   6       50.48       80.17     40.65 o 
   9   5   6    11625.05    10898.18    248.81 o 
  10   5   6     7334.78     7291.49    182.11 o 
  11   5   6      506.41      460.16     41.24 o 
  12   5   6     5382.37     5039.97    120.64 o 
  13   5   6     6496.43     6281.30    196.37 o 
  14   5   6     2687.37     2393.09    177.45 o 
  15   5   6    10624.22    10599.04    383.16 o 
  16   5   6     1085.74      815.85    120.82 o 
  17   5   6     4665.21     4675.86    275.08 o 
  18   5   6     5228.38     4791.15    523.16 o 
  19   5   6      169.44      169.58     64.98 o 
  20   5   6     2052.18     1744.74    179.44 o 
  21   5   6     2487.26     2555.37    275.04 o 
  22   5   6      542.76      564.99    168.51 o 
  23   5   6     2927.21     3279.87    501.10 o 
  24   5   6       52.48      315.33    171.76 o 
  25   5   6      605.79      685.99    162.46 o 
  26   5   6      864.18      959.56    189.17 o 
   0   6   6     5308.14     5494.02    149.46 o 
   1   6   6      624.33      690.61     53.20 o 
   2   6   6     1345.79     1308.74     59.88 o 
   3   6   6     7123.57     7211.79    159.00 o 
   4   6   6     1373.19     1123.92    122.56 o 
   5   6   6     1355.57     1218.74     98.65 o 
   6   6   6     8963.66     9007.95    156.74 o 
   7   6   6     1700.50     1797.47    119.79 o 
   8   6   6     3801.22     3662.66    104.27 o 
   9   6   6      348.86      356.21     36.44 o 
  10   6   6      594.58      638.26     41.84 o 
  11   6   6     1086.84     1117.17    148.17 o 
  12   6   6      496.93      422.71     51.94 o 
  13   6   6       14.80       66.71     53.83 o 
  14   6   6     2779.74     2564.96    110.79 o 
  15   6   6      160.23       81.87     29.43 o 
  16   6   6     5416.22     5050.54    247.68 o 
  17   6   6     1368.60     1295.86    118.73 o 
  18   6   6      186.42      179.94     69.89 o 
  19   6   6      434.19      393.16     64.28 o 
  20   6   6       73.77       84.11    104.99 o 
  21   6   6      775.02      713.91     84.44 o 
  22   6   6      850.00     1000.87    245.39 o 
  23   6   6       72.88      396.78    123.95 o 
  24   6   6      989.40      768.03    148.44 o 
  25   6   6      500.32      175.15    114.80 o 
   1   7   6     1939.72     2061.36    124.27 o 
   2   7   6       17.05      127.56     36.01 o 
   3   7   6     1402.06     1337.50     80.40 o 
   4   7   6      137.06      191.02     43.32 o 
   5   7   6       82.85       92.79     32.30 o 
   6   7   6     1353.84     1421.44     77.12 o 
   7   7   6        3.96       40.97     37.67 o 
   8   7   6      229.18      245.10     36.07 o 
   9   7   6        0.29       86.40     42.91 o 
  10   7   6     1876.47     1602.21    132.46 o 
  11   7   6      148.80      135.67     88.02 o 
  12   7   6      151.34      183.06     75.63 o 
  13   7   6      202.44      274.82     70.83 o 
  14   7   6       43.57       92.60     61.72 o 
  15   7   6      244.60      261.96    109.78 o 
  16   7   6      629.81      623.74    131.61 o 
  17   7   6      145.65       88.94     60.87 o 
  18   7   6        4.00       45.74     62.86 o 
  19   7   6      358.35      568.24    147.26 o 
  20   7   6        0.32      172.35    158.18 o 
  21   7   6      121.97      135.01    114.36 o 
  22   7   6       43.49      384.97    120.26 o 
  23   7   6      265.79      151.98    100.19 o 
  24   7   6        5.04      158.77    102.26 o 
   0   8   6      822.04      814.13    168.04 o 
   1   8   6      119.25      127.03     33.35 o 
   2   8   6     3376.33     3287.38    108.28 o 
   3   8   6      224.53      279.45     36.37 o 
   4   8   6     1000.07      958.10     82.48 o 
   5   8   6     1439.88     1358.57     95.35 o 
   6   8   6     2529.79     2557.08    131.33 o 
   7   8   6      648.79      536.99     81.85 o 
   8   8   6     7096.30     6522.54    138.98 o 
   9   8   6     2834.71     2739.16    100.40 o 
  10   8   6     4029.80     3941.60    164.78 o 
  11   8   6     2486.37     2198.95    231.75 o 
  12   8   6      891.33      859.80    114.51 o 
  13   8   6     1548.42     1509.78    194.48 o 
  14   8   6     1399.99     1673.44    156.80 o 
  15   8   6        8.28       68.76    124.24 o 
  16   8   6     2228.20     2049.40    230.78 o 
  17   8   6      109.92      161.40     94.51 o 
  18   8   6      475.49      804.33    142.83 o 
  19   8   6      457.08      514.82    189.02 o 
  20   8   6       30.00      346.61    134.13 o 
  21   8   6      442.94      554.07    199.64 o 
  22   8   6     1644.00     1820.25    283.16 o 
   1   9   6     3507.17     3584.58    183.52 o 
   2   9   6     1583.06     1640.71    106.78 o 
   3   9   6     3437.07     3370.30    117.64 o 
   4   9   6     7392.11     7523.49    137.44 o 
   5   9   6     1596.27     1520.45     80.26 o 
   6   9   6     5097.56     4818.67    197.24 o 
   7   9   6     7494.58     7343.66    329.71 o 
   8   9   6      310.44      210.99     48.03 o 
   9   9   6     3360.99     3367.10    418.10 o 
  10   9   6     2049.48     2035.98    135.97 o 
  11   9   6       36.04       54.75     53.44 o 
  12   9   6     1333.13     1352.45    207.88 o 
  13   9   6      758.27      746.49    178.99 o 
  14   9   6      264.14      395.21    123.21 o 
  15   9   6     3049.70     2961.15    352.81 o 
  16   9   6       77.21      202.00    160.98 o 
  18   9   6     1256.31     1406.21    256.45 o 
  19   9   6        0.69      330.38    205.25 o 
  20   9   6     2343.13     2426.56    567.50 o 
   0  10   6     6172.10     6197.05    285.17 o 
   1  10   6       79.15       85.06     34.40 o 
   2  10   6     6890.79     6969.21    220.08 o 
   3  10   6     1613.73     1575.13    127.68 o 
   4  10   6      244.43      160.17     42.00 o 
   5  10   6     2430.82     2488.00    136.47 o 
   6  10   6     1600.24     1538.51    150.26 o 
   7  10   6       20.39       49.33     58.17 o 
   8  10   6     3225.51     2969.10    293.42 o 
   9  10   6      624.94      539.68    104.00 o 
  10  10   6      337.39      236.38    136.64 o 
  11  10   6     1112.39     1378.40    120.82 o 
  12  10   6      360.27       82.19    100.19 o 
  13  10   6     1156.14     1254.96    204.36 o 
  14  10   6     1156.28      947.01    223.25 o 
  15  10   6       31.63      222.37    144.90 o 
  16  10   6     2694.13     3014.42    263.53 o 
  17  10   6      291.33      146.67    115.24 o 
  18  10   6      494.89      316.06    161.13 o 
   1  11   6      373.24      306.23     55.50 o 
   2  11   6      147.32      187.15     36.19 o 
   3  11   6      298.69      275.66     66.30 o 
   4  11   6      700.31      822.65    143.88 o 
   5  11   6       88.52       83.11     57.07 o 
   6  11   6        1.45      133.66     76.12 o 
   7  11   6      153.82      164.83    147.70 o 
   8  11   6        2.47      175.72     64.62 o 
   9  11   6      609.43      489.34    128.89 o 
  10  11   6       38.12      160.61     57.21 o 
  11  11   6       38.58      111.11    103.88 o 
  12  11   6       20.53       65.96     98.42 o 
  13  11   6       72.39      202.74    109.49 o 
  14  11   6      143.89      261.47    137.37 o 
  15  11   6      348.15      199.79    109.78 o 
  16  11   6      105.47       93.26    105.65 o 
   0  12   6      537.38      361.07    166.89 o 
   1  12   6       22.42       62.30     58.65 o 
   2  12   6      677.11      652.99    173.23 o 
   3  12   6      105.00       91.75     64.56 o 
   4  12   6       21.62      -19.27     46.00 o 
   5  12   6      550.14      533.98    115.27 o 
   6  12   6       83.04      139.28     63.19 o 
   7  12   6       30.93       29.17     38.92 o 
   8  12   6      153.31      361.95    157.59 o 
   9  12   6       40.34      404.45    161.57 o 
  10  12   6      138.29      218.97    122.32 o 
  11  12   6       29.73       51.64     95.62 o 
  12  12   6       44.14      134.72     99.90 o 
   1  13   6     2625.45     2847.50    240.71 o 
   2  13   6      242.19      133.15    114.65 o 
   3  13   6      480.23      312.77    132.51 o 
   4  13   6      832.28      867.19    214.99 o 
   5  13   6       48.89      -17.56     78.06 o 
   6  13   6       45.90      -57.84     77.17 o 
   1   1   7    19628.14    19603.83    400.17 o 
   2   1   7    11651.29    11696.60    324.18 o 
   3   1   7     1768.88     2127.02    353.84 o 
   4   1   7    10029.27     9134.35    307.88 o 
   5   1   7     6066.20     6409.64    143.36 o 
   6   1   7     2957.32     3051.43    118.04 o 
   7   1   7     4993.50     4661.50    207.48 o 
   8   1   7     2542.37     2219.94    108.70 o 
   9   1   7     6055.30     5758.25    190.12 o 
  10   1   7     5037.20     4717.83    137.58 o 
  11   1   7     3127.86     3410.00    137.77 o 
  12   1   7    16643.05    16134.37    244.97 o 
  13   1   7      803.65      849.62     63.27 o 
  14   1   7     2729.54     2914.83    138.17 o 
  15   1   7     1406.97     1394.12     68.74 o 
  16   1   7     1245.08     1304.72     80.99 o 
  17   1   7     3131.64     2950.78    145.56 o 
  18   1   7      581.15      702.44     53.60 o 
  19   1   7      795.47      772.30     67.63 o 
  20   1   7     3980.35     3905.36    252.66 o 
  21   1   7     1336.51     1106.75    106.04 o 
  22   1   7      553.83      584.02    107.59 o 
  23   1   7     3162.84     3070.03    291.35 o 
  24   1   7      264.73      278.13     93.94 o 
  25   1   7     1551.83     1742.97    232.70 o 
  26   1   7     1897.09     1953.70    128.87 o 
  27   1   7        7.58       84.40     76.58 o 
   0   2   7    12284.15    11547.42    363.87 o 
   1   2   7     1984.35     1869.21     87.65 o 
   2   2   7    11229.61    10196.41    314.00 o 
   3   2   7    28613.27    29352.95    896.18 o 
   4   2   7     1472.83     1650.73     96.60 o 
   5   2   7    20241.51    20077.37    333.99 o 
   6   2   7     3416.71     2844.66    143.38 o 
   7   2   7     4834.69     4386.40    184.79 o 
   8   2   7    10180.90     9675.65    152.19 o 
   9   2   7     2296.76     2320.28    108.15 o 
  10   2   7     4115.72     4029.18    140.27 o 
  11   2   7    14026.72    14273.86    271.79 o 
  12   2   7     1779.09     1892.64    110.25 o 
  13   2   7     9037.59     9214.32    230.98 o 
  14   2   7     2894.60     2862.40    116.37 o 
  15   2   7      234.87      243.25     40.05 o 
  16   2   7     2986.09     3095.56     86.26 o 
  17   2   7     6696.39     6778.44    152.92 o 
  18   2   7     1504.76     1428.61    119.56 o 
  19   2   7     5764.30     6071.10    216.88 o 
  20   2   7      668.62      633.70     81.37 o 
  21   2   7     4801.34     5028.87    259.02 o 
  22   2   7     3369.06     3488.82    309.36 o 
  23   2   7       85.56       73.25     99.53 o 
  24   2   7     1929.25     2353.44    185.47 o 
  25   2   7     1038.99      945.24    195.50 o 
  26   2   7      341.05      374.50    121.59 o 
  27   2   7     2372.78     1812.43    410.21 o 
   1   3   7     3386.13     3158.58    175.07 o 
   2   3   7    31171.64    33122.93    354.41 o 
   3   3   7     6089.02     5987.74    258.74 o 
   4   3   7    13988.97    13293.27    193.98 o 
   5   3   7     7615.40     7325.01    141.10 o 
   6   3   7     4027.77     4106.00    218.46 o 
   7   3   7    15576.23    15839.73    243.56 o 
   8   3   7     1603.65     1482.05     89.76 o 
   9   3   7    17345.33    17826.75    246.56 o 
  10   3   7    10075.20    10110.73    239.66 o 
  11   3   7      618.39      629.91     63.91 o 
  12   3   7     7997.60     7934.61    180.67 o 
  13   3   7     5650.04     5608.45    175.03 o 
  14   3   7      648.44      655.39     57.73 o 
  15   3   7     5191.13     5258.84    128.57 o 
  16   3   7      327.02      342.45     76.43 o 
  17   3   7     8897.55     9037.08    209.21 o 
  18   3   7     5443.11     5353.51    305.81 o 
  19   3   7     1116.48      954.14     86.68 o 
  20   3   7     7269.20     7007.53    342.93 o 
  21   3   7     1016.59      805.83     90.89 o 
  22   3   7      425.80      500.71     86.13 o 
  23   3   7     2172.41     2305.16    197.43 o 
  24   3   7     1060.52     1248.17    183.12 o 
  25   3   7      227.69      292.90    148.29 o 
  26   3   7     1840.44     1878.24    310.61 o 
  27   3   7       12.18       41.17     82.04 o 
   0   4   7     5636.44     5468.15    162.58 o 
   1   4   7     5474.75     5471.69    111.75 o 
   2   4   7       30.00       63.17     37.98 o 
   3   4   7     7429.47     7474.25    133.64 o 
   4   4   7     1541.72     1451.54     98.56 o 
   5   4   7     3089.68     3030.36    198.81 o 
   6   4   7     3691.31     3535.18    134.63 o 
   7   4   7     5853.93     6180.08     99.22 o 
   8   4   7     1571.74     1632.42    106.98 o 
   9   4   7      305.97      217.49     65.26 o 
  10   4   7     3079.36     2994.17    142.10 o 
  11   4   7      431.25      528.78    127.02 o 
  12   4   7      906.78      985.82     79.52 o 
  13   4   7      528.33      436.08     50.08 o 
  14   4   7     1998.92     1807.61    111.29 o 
  15   4   7      472.69      380.11     52.93 o 
  16   4   7      648.32      518.17     82.46 o 
  17   4   7      884.57      717.64     63.71 o 
  18   4   7     1345.12     1212.31    119.66 o 
  19   4   7     1423.43     1371.60    122.14 o 
  20   4   7       53.99       69.73     29.48 o 
  21   4   7      731.45      562.24     88.37 o 
  22   4   7      502.93      352.66    145.93 o 
  23   4   7      161.12      282.42    156.85 o 
  24   4   7      236.06      539.61    166.15 o 
  26   4   7      102.78      178.69    104.32 o 
   1   5   7      351.80      330.88     51.10 o 
   2   5   7     1834.87     1867.01     98.44 o 
   3   5   7     2839.25     2935.80    122.12 o 
   4   5   7      728.38      671.20     66.16 o 
   5   5   7       40.01      123.45     34.61 o 
   6   5   7      147.01      135.86     48.51 o 
   7   5   7      150.62      214.98     51.18 o 
   8   5   7     1491.53     1345.91    107.06 o 
   9   5   7      184.12      178.78     34.50 o 
  10   5   7       36.59       70.73     36.32 o 
  11   5   7     1376.25     1300.82     78.15 o 
  12   5   7     1376.75     1239.81     97.23 o 
  13   5   7      221.48      190.12     40.04 o 
  14   5   7      730.45      650.55     98.95 o 
  15   5   7      169.29      219.54     78.13 o 
  16   5   7      300.86      205.06     48.35 o 
  17   5   7       92.71      116.24     28.21 o 
  18   5   7      893.15      698.71    105.18 o 
  19   5   7      384.52      431.21     90.36 o 
  20   5   7      320.46      305.06     76.73 o 
  21   5   7      117.37      202.00    120.11 o 
  22   5   7       21.42      132.95    114.80 o 
  23   5   7      268.59      486.20    165.56 o 
  24   5   7       17.66      131.18     90.89 o 
  25   5   7       14.84      259.70    132.36 o 
   0   6   7     7411.38     7056.58    168.10 o 
   1   6   7     5999.74     6133.89    163.27 o 
   2   6   7     3399.41     3391.66    146.01 o 
   3   6   7    11847.08    12143.46    216.07 o 
   4   6   7       14.88      -28.87     33.83 o 
   5   6   7     4233.80     4306.27    112.83 o 
   6   6   7     2216.57     2140.38     93.40 o 
   7   6   7     1562.23     1414.78     91.78 o 
   8   6   7     6738.60     6356.03    130.29 o 
   9   6   7     1256.75     1215.99     70.31 o 
  10   6   7     2076.08     2121.43    125.53 o 
  11   6   7    10426.31    10376.52    222.23 o 
  12   6   7     1478.53     1348.01     74.46 o 
  13   6   7     4232.27     4153.80    317.69 o 
  14   6   7     3794.92     3536.90    131.45 o 
  15   6   7      238.80      252.25     81.67 o 
  16   6   7     3436.97     3342.17    184.32 o 
  17   6   7     2037.10     1973.45    174.74 o 
  18   6   7     1200.55     1008.48    112.13 o 
  19   6   7     3692.67     3647.26    242.46 o 
  20   6   7       71.22       98.86     38.91 o 
  21   6   7     1125.68     1109.50    138.16 o 
  22   6   7     1281.23     1411.96    197.58 o 
  23   6   7        4.15      256.89    164.38 o 
  24   6   7      968.12      731.73    213.22 o 
   1   7   7    11139.64    10971.92    216.28 o 
   2   7   7    13671.60    13745.29    252.23 o 
   3   7   7      782.04      766.80     64.55 o 
   4   7   7     8011.71     8459.53    198.20 o 
   5   7   7     4116.10     3951.88    114.34 o 
   6   7   7     7541.04     7653.81    161.25 o 
   7   7   7    10003.90     9928.83    174.45 o 
   8   7   7       48.84      142.30     38.13 o 
   9   7   7     8261.43     8041.12    180.17 o 
  10   7   7     5456.46     5300.75    113.70 o 
  11   7   7      720.17      773.28    112.84 o 
  12   7   7    13146.91    13209.33    324.31 o 
  13   7   7     1426.21     1240.29    171.89 o 
  14   7   7     1030.90     1014.31    145.36 o 
  15   7   7     4806.09     5144.92    286.73 o 
  16   7   7     1005.04      812.42    111.40 o 
  17   7   7     2605.16     2683.70    198.12 o 
  18   7   7     2917.01     3204.82    255.68 o 
  19   7   7       20.40       54.08    124.46 o 
  20   7   7     2785.81     2529.84    237.71 o 
  21   7   7     1714.90     1672.55    185.63 o 
  22   7   7      147.61      231.37    132.21 o 
  23   7   7     3248.56     3315.28    598.78 o 
   0   8   7     1401.17     1313.51    143.71 o 
   1   8   7      987.77      861.74     68.54 o 
   2   8   7      449.78      452.85     47.12 o 
   3   8   7     4875.66     4875.39    110.44 o 
   4   8   7      486.96      506.78     50.35 o 
   5   8   7     2853.96     2863.27    120.32 o 
   6   8   7     1427.20     1662.85    122.30 o 
   7   8   7       51.96      158.82     43.21 o 
   8   8   7     5087.74     4884.61    207.20 o 
   9   8   7      581.40      549.09     79.45 o 
  10   8   7      649.86      441.75     98.02 o 
  11   8   7     2316.00     2747.79    206.68 o 
  12   8   7       86.66      151.27     67.54 o 
  13   8   7     2147.61     2107.93    194.17 o 
  14   8   7      410.22      667.49    298.06 o 
  15   8   7       59.68      217.93     50.47 o 
  16   8   7      911.17      824.28    135.69 o 
  17   8   7      673.28      882.24    267.81 o 
  18   8   7      237.53      746.49    218.68 o 
  19   8   7     1316.01     1687.89    239.04 o 
  20   8   7       60.10      148.29     89.42 o 
  21   8   7      503.49      352.36    110.67 o 
  22   8   7     1284.50     1353.97    222.07 o 
   1   9   7        0.68       93.57     34.03 o 
   2   9   7       31.95       96.52     28.99 o 
   3   9   7      153.75      225.50     45.58 o 
   4   9   7        7.76       66.84     49.92 o 
   5   9   7       20.20       38.74     28.39 o 
   6   9   7      161.90      213.81     54.96 o 
   7   9   7      235.28      204.29     85.29 o 
   8   9   7      357.24      384.75     77.82 o 
   9   9   7       99.20       90.94     27.81 o 
  10   9   7        0.09      127.85     59.28 o 
  11   9   7      156.35      124.14     65.50 o 
  12   9   7       68.00      143.42    123.06 o 
  13   9   7       36.02       81.06     55.46 o 
  14   9   7       90.56      131.33    234.69 o 
  15   9   7      355.33      180.31    121.88 o 
  16   9   7      172.49      239.48    113.03 o 
  17   9   7       65.56      257.34    202.74 o 
  18   9   7      116.11      563.66    181.49 o 
  19   9   7       11.91       36.59     70.83 o 
  20   9   7       10.20       80.57     99.45 o 
   0  10   7        2.27      107.19     40.54 o 
   1  10   7      141.47      147.62     36.63 o 
   2  10   7     1219.57      941.83    110.46 o 
   3  10   7     1311.46     1309.93    123.64 o 
   4  10   7       45.72       56.24     58.82 o 
   5  10   7     1516.43     1244.33    141.25 o 
   6  10   7     1339.22     1137.77    158.30 o 
   7  10   7       79.13      112.83     49.23 o 
   8  10   7     1163.06     1237.50    186.98 o 
   9  10   7      487.29      426.03     76.43 o 
  10  10   7       23.59       13.88     41.16 o 
  11  10   7     2431.69     2484.02    201.84 o 
  12  10   7        8.50      153.67     91.12 o 
  13  10   7      309.96      240.37    135.46 o 
  14  10   7       19.03      184.15    163.20 o 
  15  10   7      235.88      226.06    123.21 o 
  16  10   7      566.35      647.62    152.43 o 
  17  10   7      366.99      297.92     98.57 o 
  18  10   7       14.42      196.84    120.70 o 
   1  11   7     1582.79     1515.10    145.34 o 
   2  11   7     1392.23     1514.46    145.25 o 
   3  11   7      868.05      786.84    119.30 o 
   4  11   7     3619.72     3610.40    278.50 o 
   5  11   7      196.97      188.17     81.22 o 
   6  11   7     1623.87     1650.96    142.73 o 
   7  11   7     2749.87     2842.88    249.89 o 
   8  11   7      861.49      696.60    107.06 o 
   9  11   7     2238.79     2387.59    209.27 o 
  10  11   7      964.12      776.12    141.42 o 
  11  11   7       11.02      163.93    120.55 o 
  12  11   7     2774.99     2979.74    232.11 o 
  13  11   7      464.20      434.11    115.39 o 
  14  11   7      661.55      682.59    187.84 o 
  15  11   7     1196.12     1184.43    268.99 o 
   0  12   7     1793.46     2314.71    208.64 o 
   1  12   7      453.66      542.30    103.78 o 
   2  12   7      433.24      439.78    123.87 o 
   3  12   7     1408.72     1609.76    292.90 o 
   4  12   7       47.66       71.64     97.90 o 
   5  12   7      905.54      854.30    132.51 o 
   6  12   7      975.46      961.33    142.62 o 
   7  12   7       10.66      123.94     91.34 o 
   8  12   7     1081.99      805.36    259.55 o 
   9  12   7      730.73      764.19    158.03 o 
  10  12   7      213.88      296.00    180.46 o 
  11  12   7     2751.79     2653.64    322.41 o 
   1  13   7      809.30      754.88    126.96 o 
   2  13   7      244.81      210.60     60.57 o 
   3  13   7        3.23      121.99     63.38 o 
   4  13   7      135.69      282.71     75.46 o 
   2   0   8    11486.59    11365.34    439.86 o 
   3   0   8    33824.16    33264.99    609.26 o 
   4   0   8      154.78      243.76     99.90 o 
   5   0   8    14957.94    14986.95    376.56 o 
   6   0   8     7992.78     7855.14    256.45 o 
   7   0   8      347.84      385.12    113.03 o 
   8   0   8     5027.15     4726.98    170.95 o 
   9   0   8    12802.74    13496.74    244.56 o 
  10   0   8     5127.25     4710.71    133.94 o 
  11   0   8    14981.29    15757.95    390.65 o 
  12   0   8       75.37       93.61     39.61 o 
  13   0   8    18788.83    19049.37    393.25 o 
  14   0   8     4039.34     3912.52    161.07 o 
  15   0   8      710.73      656.55     88.74 o 
  16   0   8     5625.54     6108.68    406.85 o 
  17   0   8     4852.56     4492.78    161.08 o 
  18   0   8       20.45      116.70     62.10 o 
  19   0   8     3496.70     3388.25    252.27 o 
  20   0   8      981.87      931.63    282.79 o 
  21   0   8     1686.75     1722.65    439.50 o 
  22   0   8     1432.86     1363.32    350.67 o 
  23   0   8      129.41      258.67    130.29 o 
  24   0   8     4216.28     4263.77    338.35 o 
  25   0   8     1507.37     1302.18    317.98 o 
  26   0   8      246.03      366.68    110.96 o 
  27   0   8     6543.56     7091.09    748.99 o 
   1   1   8    12899.69    13064.89    318.28 o 
   2   1   8     6201.44     6126.37    263.53 o 
   3   1   8      155.37       75.99     98.42 o 
   4   1   8    20081.37    20660.36    355.29 o 
   5   1   8     3598.51     4018.95    234.94 o 
   6   1   8     4990.24     5071.84    296.90 o 
   7   1   8    14421.24    15244.80    247.78 o 
   8   1   8      192.60      180.12     49.28 o 
   9   1   8    12842.45    12858.40    271.27 o 
  10   1   8    10817.79    10838.41    154.52 o 
  11   1   8      729.11      790.73     58.44 o 
  12   1   8     8320.45     8319.79    209.26 o 
  13   1   8     6178.48     6246.47    129.02 o 
  14   1   8     3704.49     3891.58    142.82 o 
  15   1   8     6421.13     6648.75    164.22 o 
  16   1   8      578.96      557.47     64.61 o 
  17   1   8     3346.13     3170.20    103.97 o 
  18   1   8     5391.46     5522.86    115.14 o 
  19   1   8      907.74      826.72     73.41 o 
  20   1   8     4251.39     3709.35    235.58 o 
  21   1   8     1478.59     1286.70    169.02 o 
  22   1   8      118.52      186.93     55.74 o 
  23   1   8     2082.66     1809.59    188.06 o 
  24   1   8      228.92      359.09     89.24 o 
  25   1   8      882.81     1009.97    169.17 o 
  26   1   8     1323.63     1494.98    107.28 o 
  27   1   8      137.98      222.51     97.83 o 
   0   2   8     9872.08    10093.26    325.80 o 
   1   2   8      183.27      276.54    101.17 o 
   2   2   8     3248.41     3154.71    213.59 o 
   3   2   8     1626.97     1696.74    160.25 o 
   4   2   8       31.59      116.06     60.38 o 
   5   2   8     1532.77     1498.12    106.74 o 
   6   2   8     4776.91     4517.01    331.45 o 
   7   2   8      138.41       98.13     40.88 o 
   8   2   8     3078.36     3038.40    145.19 o 
   9   2   8       50.00      127.87     42.43 o 
  10   2   8      920.02      894.20     75.35 o 
  11   2   8       53.96       66.63     45.62 o 
  12   2   8      958.63     1101.19     91.19 o 
  13   2   8       50.44      127.70     41.05 o 
  14   2   8      450.87      544.48     51.90 o 
  15   2   8        4.49      113.72     33.48 o 
  16   2   8      615.24      591.18     51.89 o 
  17   2   8       36.47       86.12     31.91 o 
  18   2   8       14.96       61.16     25.74 o 
  19   2   8      668.12      560.23     80.25 o 
  20   2   8      301.22      236.39     45.56 o 
  21   2   8      358.57      351.78    106.43 o 
  22   2   8      114.02      121.36     47.56 o 
  23   2   8        1.77       50.15     48.45 o 
  24   2   8      358.14      261.69    124.98 o 
  25   2   8       21.04      161.57     88.39 o 
  26   2   8       65.91      270.91    117.60 o 
   1   3   8    20637.16    22329.22    367.81 o 
   2   3   8     4461.30     4683.06    245.75 o 
   3   3   8      770.30      666.62     88.77 o 
   4   3   8     4786.98     4068.50    211.09 o 
   5   3   8      146.83      148.71     35.79 o 
   6   3   8     3667.05     3614.72    171.52 o 
   7   3   8      581.50      624.77     70.97 o 
   8   3   8     6557.65     6616.86    174.58 o 
   9   3   8      606.66      649.04     56.29 o 
  10   3   8     1900.36     1769.19     97.44 o 
  11   3   8      521.70      519.27     63.21 o 
  12   3   8     1831.75     1728.50    107.46 o 
  13   3   8      140.00      170.51     56.07 o 
  14   3   8     1114.55     1296.61     94.22 o 
  15   3   8     3871.90     3950.13    185.13 o 
  16   3   8       71.90       77.81     42.23 o 
  17   3   8      922.74      921.10     99.73 o 
  18   3   8     1698.82     1542.65    157.90 o 
  19   3   8      320.76      258.79     64.20 o 
  20   3   8     1778.62     1642.93    130.08 o 
  21   3   8      626.27      610.58     83.99 o 
  22   3   8      326.57      264.85     57.79 o 
  23   3   8      896.10      702.26    119.18 o 
  24   3   8      126.85      429.09    165.71 o 
  25   3   8      964.57     1034.51    160.39 o 
  26   3   8     1106.78     1218.66    177.66 o 
   0   4   8     5565.56     5193.52    336.13 o 
   1   4   8     1083.46     1232.62    126.71 o 
   2   4   8     7768.21     7925.07    128.70 o 
   3   4   8     2658.88     2465.31    119.79 o 
   4   4   8     3189.46     3161.04    181.33 o 
   5   4   8    17734.95    18008.83    237.37 o 
   6   4   8     5577.45     5110.06    201.60 o 
   7   4   8     2159.46     2270.57    108.32 o 
   8   4   8    11011.66    11008.87    201.55 o 
   9   4   8     7737.17     7845.28    203.57 o 
  10   4   8     7788.46     7989.39    192.19 o 
  11   4   8    15499.78    15150.69    338.95 o 
  12   4   8      690.61      605.12    121.46 o 
  13   4   8     5191.32     5042.92    161.57 o 
  14   4   8     6071.67     6275.77    232.72 o 
  15   4   8       15.58       93.40     57.09 o 
  16   4   8     8116.74     7943.90    201.64 o 
  17   4   8      641.25      632.37     90.50 o 
  18   4   8       32.76       50.67     27.53 o 
  19   4   8     4858.76     5055.37    253.95 o 
  20   4   8       61.35       33.04     25.58 o 
  21   4   8     1430.58     1281.55    248.05 o 
  22   4   8     1515.17     1789.70    239.04 o 
  23   4   8       75.34       88.24     96.06 o 
  24   4   8     1933.03     2336.69    205.69 o 
  25   4   8      828.64      908.65    188.28 o 
   1   5   8    12832.88    13221.77    239.52 o 
   2   5   8     7982.92     8061.78    151.53 o 
   3   5   8      326.78      320.70     63.81 o 
   4   5   8    18795.48    19153.43    464.44 o 
   5   5   8     4746.85     4423.76    272.10 o 
   6   5   8     6097.53     6114.72    181.55 o 
   7   5   8    12629.88    13130.77    267.86 o 
   8   5   8      272.93      200.97     42.58 o 
   9   5   8     4335.34     4188.96    133.21 o 
  10   5   8     3538.12     3543.44    102.54 o 
  11   5   8     4133.43     3733.74    101.69 o 
  12   5   8     5455.43     5536.38    143.19 o 
  13   5   8     5099.21     4895.01    294.10 o 
  14   5   8     1530.04     1613.14    154.86 o 
  15   5   8    11306.06    10916.77    278.98 o 
  16   5   8      713.55      621.29    104.37 o 
  17   5   8     1931.18     1800.62    115.32 o 
  18   5   8     2624.49     2576.62    167.64 o 
  19   5   8      333.92      278.91    128.59 o 
  20   5   8     4598.97     4120.02    383.05 o 
  21   5   8     1125.92     1090.29    210.12 o 
  22   5   8      855.27      744.42    192.56 o 
  23   5   8     1776.37     1599.65    243.76 o 
  24   5   8      386.55      447.68    151.83 o 
  25   5   8      914.64     1049.27    200.82 o 
   0   6   8     3551.23     3773.11    181.36 o 
   1   6   8      767.66      746.12     62.43 o 
   2   6   8      694.90      670.87     55.69 o 
   3   6   8     4708.01     4503.82    185.09 o 
   4   6   8     1172.65     1095.11     69.01 o 
   5   6   8     2229.92     2339.67    120.02 o 
   6   6   8     2713.77     2524.72    133.12 o 
   7   6   8     1154.24     1059.94     63.40 o 
   8   6   8      131.77      176.31     31.10 o 
   9   6   8        3.80       63.94     34.46 o 
  10   6   8      803.87      770.32     64.24 o 
  11   6   8     1046.66     1242.42    107.54 o 
  12   6   8      153.50       83.46     46.99 o 
  13   6   8      915.27      844.34     73.18 o 
  14   6   8     1408.78     1307.72    130.72 o 
  15   6   8      133.61      126.44     53.78 o 
  16   6   8     1870.83     1879.84    170.99 o 
  17   6   8      680.42      696.50     91.06 o 
  18   6   8       70.48      111.86     49.80 o 
  19   6   8     1024.78      960.40    140.47 o 
  20   6   8      328.54      444.33    202.74 o 
  21   6   8      603.90      693.99    125.42 o 
  22   6   8       85.37       -1.33     91.63 o 
  23   6   8       76.10      127.49     82.93 o 
  24   6   8      310.87      342.03    170.72 o 
   1   7   8      479.95      543.24     46.88 o 
   2   7   8     1274.10     1196.28     91.45 o 
   3   7   8      368.28      472.36     47.17 o 
   4   7   8      480.47      441.52     51.42 o 
   5   7   8      655.97      516.01     57.04 o 
   6   7   8       61.93      153.49     40.35 o 
   7   7   8       87.82      141.71     58.91 o 
   8   7   8       41.11      121.91     31.22 o 
   9   7   8      404.06      379.30     46.90 o 
  10   7   8       19.65       94.62     63.53 o 
  11   7   8       11.92       45.02     34.01 o 
  12   7   8      312.97      225.75     34.99 o 
  13   7   8       28.87      197.79     88.98 o 
  14   7   8        0.96       -1.29     49.06 o 
  15   7   8       16.25      257.17    116.64 o 
  16   7   8       75.87       42.19     44.54 o 
  17   7   8        6.81      135.91     94.44 o 
  18   7   8       63.32      160.71     60.11 o 
  19   7   8       83.62      122.61     61.78 o 
  20   7   8      264.04      195.66    116.27 o 
  21   7   8       85.76      331.71    186.66 o 
  22   7   8        0.03      127.93     79.24 o 
  23   7   8      103.79      112.44     99.45 o 
   0   8   8     4740.65     4364.92    182.89 o 
   1   8   8     1408.83     1346.30     82.57 o 
   2   8   8     1298.08     1179.15     81.73 o 
   3   8   8     2931.87     2750.03     87.73 o 
   4   8   8       52.23       71.13     34.76 o 
   5   8   8     2380.98     2366.73    129.95 o 
   6   8   8     1563.39     1489.55     93.16 o 
   7   8   8      182.49      244.55     64.32 o 
   8   8   8     2008.79     1853.29    160.29 o 
   9   8   8      221.34      223.03     45.98 o 
  10   8   8      868.88      851.41    123.42 o 
  11   8   8      946.52      857.23    108.63 o 
  12   8   8       17.59      181.58     60.84 o 
  13   8   8     1697.77     1263.42    199.16 o 
  14   8   8     1702.63     1743.87    168.37 o 
  15   8   8       14.14      157.31     61.57 o 
  16   8   8     1374.45     1271.02    220.05 o 
  17   8   8      433.24      431.71    120.03 o 
  18   8   8      177.51      330.08    195.22 o 
  19   8   8      403.23      305.29    181.20 o 
  20   8   8       58.12      122.32    103.73 o 
  21   8   8      493.47      751.35    234.61 o 
   1   9   8     8592.24     8160.31    275.50 o 
   2   9   8     2172.46     1944.73    152.31 o 
   3   9   8     1404.81     1226.32    106.56 o 
   4   9   8     2973.66     2866.02    150.72 o 
   5   9   8      759.96      760.33    104.60 o 
   6   9   8     5106.07     5055.56    218.10 o 
   7   9   8     4243.61     4294.00    274.13 o 
   8   9   8      397.40      421.47    105.09 o 
   9   9   8     4136.09     4156.21    188.59 o 
  10   9   8     1219.78     1026.27    149.81 o 
  11   9   8       62.28       19.65     45.41 o 
  12   9   8     3278.70     3189.33    212.81 o 
  13   9   8      975.53      668.69    133.98 o 
  14   9   8      437.62      415.58    102.80 o 
  15   9   8     3357.50     3440.54    202.46 o 
  16   9   8       80.16      213.37    115.09 o 
  17   9   8     1257.34      817.46    242.88 o 
  18   9   8     2031.99     2085.55    201.86 o 
  19   9   8       26.71      202.59    122.47 o 
   0  10   8     1321.62     1103.83    303.30 o 
   1  10   8      721.04      687.16     95.03 o 
   2  10   8      715.33      720.31     75.53 o 
   3  10   8     2021.02     1859.38    124.83 o 
   4  10   8        0.16       57.30     35.03 o 
   5  10   8     2860.47     2981.04    249.41 o 
   6  10   8     1060.91     1009.87    139.81 o 
   7  10   8        0.57       80.58    111.92 o 
   8  10   8     2556.95     2482.82    215.47 o 
   9  10   8      856.12      758.84    115.12 o 
  10  10   8      239.16      139.01     50.14 o 
  11  10   8      979.55     1048.11    105.43 o 
  12  10   8      195.63      103.09     60.72 o 
  13  10   8      650.63      821.44    224.43 o 
  14  10   8      960.83      770.24    246.42 o 
  15  10   8      113.47      252.91    135.46 o 
  16  10   8     1234.80      929.90    176.03 o 
  17  10   8      739.46      561.15    234.47 o 
   1  11   8       84.37      151.34     59.73 o 
   2  11   8      287.01      387.80    105.75 o 
   3  11   8       13.87      152.81     69.92 o 
   4  11   8      321.56      229.57     91.29 o 
   5  11   8       11.13      108.73     96.87 o 
   6  11   8      128.79      174.21     72.15 o 
   7  11   8      244.09      306.51    104.12 o 
   8  11   8        0.25      137.74     62.84 o 
   9  11   8      131.27      201.29     76.57 o 
  10  11   8      462.80      479.28    143.94 o 
  11  11   8        4.07       91.78    108.90 o 
  12  11   8      863.10      974.16    244.65 o 
  13  11   8      113.62      104.47    106.54 o 
  14  11   8       85.02       52.82    103.58 o 
   0  12   8      798.08      432.63    130.73 o 
   1  12   8        0.17      100.28     56.37 o 
   2  12   8      168.28      419.85    106.94 o 
   3  12   8       59.35      179.47     73.74 o 
   4  12   8       35.70       84.23    105.58 o 
   5  12   8      138.38      232.35     91.26 o 
   6  12   8       17.43      174.70     59.26 o 
   7  12   8       83.08      250.96     87.80 o 
   8  12   8      575.65      447.68    185.48 o 
   9  12   8      158.00      231.81    128.67 o 
  10  12   8      272.35      243.02    135.75 o 
   1   1   9     6470.67     6292.96    237.12 o 
   2   1   9    12375.16    11911.89    379.51 o 
   3   1   9      433.77      697.94    148.15 o 
   4   1   9     8926.15     9038.89    214.40 o 
   5   1   9     2322.92     2667.35    210.18 o 
   6   1   9     4890.06     4846.39    210.76 o 
   7   1   9     9215.13     9247.51    223.23 o 
   8   1   9     2028.20     2135.83    143.66 o 
   9   1   9     1303.96     1360.23    102.76 o 
  10   1   9     4051.05     4158.81    163.16 o 
  11   1   9     3838.18     3942.74    134.79 o 
  12   1   9     5418.67     5291.58    159.34 o 
  13   1   9      275.20      319.76     51.26 o 
  14   1   9        7.28      110.60     38.96 o 
  15   1   9     2951.77     3100.79    241.53 o 
  16   1   9     1408.94     1377.74     82.51 o 
  17   1   9       10.40       92.54     43.74 o 
  18   1   9     1374.25     1314.91    100.51 o 
  19   1   9       17.04      111.84     34.92 o 
  20   1   9     2503.73     2616.86    155.57 o 
  21   1   9      796.01      869.21    134.50 o 
  22   1   9      165.27      114.83     36.93 o 
  23   1   9     1497.68     1562.25    185.38 o 
  24   1   9      335.14      208.36     70.72 o 
  25   1   9     1190.62      960.86    247.01 o 
  26   1   9     1163.63      885.93    283.90 o 
   0   2   9    15007.70    15891.32    448.72 o 
   1   2   9     2344.00     2363.01    144.27 o 
   2   2   9    28030.40    29320.04    467.43 o 
   3   2   9    24529.07    25724.00    614.87 o 
   4   2   9      169.45      332.44    167.03 o 
   5   2   9     8233.16     8495.09    203.19 o 
   6   2   9    12643.37    12915.78    202.92 o 
   7   2   9     1060.25      912.06     75.67 o 
   8   2   9    16212.78    16591.97    315.53 o 
   9   2   9       23.27      123.81     39.70 o 
  10   2   9     7825.73     7744.77    219.96 o 
  11   2   9    12184.21    12059.95    340.64 o 
  12   2   9     2258.71     2047.42    128.71 o 
  13   2   9     2543.89     2691.02    165.06 o 
  14   2   9     7507.18     7723.84    193.37 o 
  15   2   9       22.42       82.17     34.85 o 
  16   2   9    13098.46    13440.71    229.19 o 
  17   2   9     2919.91     3026.50    345.04 o 
  18   2   9      662.40      610.73     89.64 o 
  19   2   9     3303.42     2943.62    326.33 o 
  20   2   9      824.94      803.82    113.87 o 
  21   2   9      918.59      904.00    140.33 o 
  22   2   9     2911.95     3102.27    258.38 o 
  23   2   9       10.64      146.53     49.60 o 
  24   2   9     3640.28     4072.50    230.13 o 
  25   2   9     2395.53     3009.99    241.40 o 
  26   2   9      321.59      399.43    146.97 o 
   1   3   9    21900.89    22985.17    381.85 o 
   2   3   9    18344.44    17815.79    297.36 o 
   3   3   9     2103.39     2283.06    180.33 o 
   4   3   9     4031.82     3699.32    203.61 o 
   5   3   9     2082.20     2189.85    243.91 o 
   6   3   9     1628.54     1643.22     83.89 o 
   7   3   9    15213.97    15005.53    284.60 o 
   8   3   9       55.99      123.23     47.84 o 
   9   3   9     5365.41     5285.15    155.03 o 
  10   3   9     4758.89     4547.03    136.84 o 
  11   3   9        0.99       32.91     49.35 o 
  12   3   9    16668.19    16471.38    346.47 o 
  13   3   9     2090.67     1841.48    142.98 o 
  14   3   9      115.09       93.53     48.43 o 
  15   3   9     6388.49     6278.59    383.77 o 
  16   3   9        3.57       92.23     71.68 o 
  17   3   9     8406.45     8483.77    381.63 o 
  18   3   9     2952.34     2715.18    203.91 o 
  19   3   9        0.65       62.07     27.83 o 
  20   3   9     2781.88     2643.90    164.34 o 
  21   3   9     3054.78     3285.57    415.74 o 
  22   3   9      281.20      241.36     84.47 o 
  23   3   9     2570.77     2273.98    380.55 o 
  24   3   9      245.95      353.84    142.69 o 
  25   3   9      644.00      912.63    198.17 o 
  26   3   9     1100.41     1413.73    236.83 o 
   0   4   9     7381.68     7246.61    302.05 o 
   1   4   9        4.30       46.77     76.44 o 
   2   4   9       21.36      122.43     74.32 o 
   3   4   9     1173.68      938.41     68.27 o 
   4   4   9      865.80      974.00     84.21 o 
   5   4   9      999.73     1088.81     76.31 o 
   6   4   9      982.90      846.90     62.26 o 
   7   4   9       82.36      122.82     45.51 o 
   8   4   9     2215.02     2397.16    123.63 o 
   9   4   9      277.63      130.31     52.25 o 
  10   4   9      624.64      610.44     64.71 o 
  11   4   9      127.75      198.55     68.79 o 
  12   4   9      487.85      452.60     52.30 o 
  13   4   9        6.41       61.48     62.24 o 
  14   4   9      716.32      683.81    107.63 o 
  15   4   9      102.74       43.24     42.86 o 
  16   4   9     2536.53     2153.04    213.66 o 
  17   4   9      399.82      323.98     67.47 o 
  18   4   9      642.69      553.91     89.81 o 
  19   4   9      381.65      309.22     65.63 o 
  20   4   9      227.64      150.55     60.49 o 
  21   4   9      175.40      287.14    136.34 o 
  22   4   9      252.62      239.78    134.87 o 
  23   4   9      105.51      116.42    108.31 o 
  24   4   9      282.31      137.96    108.31 o 
  25   4   9       97.11      501.84    203.04 o 
   1   5   9      909.02      796.54     77.57 o 
   2   5   9     1016.55     1106.12    102.94 o 
   3   5   9       63.10      124.63     43.90 o 
   4   5   9      670.12      693.07     69.08 o 
   5   5   9     2188.54     2253.34    143.95 o 
   6   5   9        6.48       89.36     33.94 o 
   7   5   9      569.48      595.47     67.22 o 
   8   5   9     1814.21     1584.05     92.83 o 
   9   5   9     1258.30     1041.50     92.51 o 
  10   5   9      935.40      925.83     87.89 o 
  11   5   9       47.13      122.33     52.57 o 
  12   5   9     2026.29     1691.90    169.73 o 
  13   5   9       43.53       90.15     43.75 o 
  14   5   9     2682.14     2235.02    209.78 o 
  15   5   9      276.87      221.42    102.70 o 
  16   5   9       22.39       85.67     42.40 o 
  17   5   9     1681.97     1641.76    244.20 o 
  18   5   9      183.61      178.58     51.64 o 
  19   5   9      136.82       95.64     34.08 o 
  20   5   9        3.14       86.03     65.07 o 
  21   5   9      270.76      577.98    191.23 o 
  22   5   9        9.30      207.02    150.21 o 
  23   5   9      306.69      320.34    153.61 o 
  24   5   9       49.60      126.90    105.50 o 
   0   6   9    10253.50    10755.55    360.68 o 
   1   6   9      569.49      542.30     51.71 o 
   2   6   9     4290.40     4188.21    170.81 o 
   3   6   9     6087.34     6031.75    175.17 o 
   4   6   9      205.04      211.22     38.99 o 
   5   6   9      139.29      197.70     37.81 o 
   6   6   9     1128.76     1235.97    104.40 o 
   7   6   9      157.83      189.72     47.61 o 
   8   6   9     6024.89     6085.29    213.33 o 
   9   6   9     2090.07     1783.87    149.36 o 
  10   6   9     2247.92     2547.17    165.01 o 
  11   6   9     6681.17     6442.08    158.01 o 
  12   6   9      893.55      718.56     78.66 o 
  13   6   9     3930.64     3965.15    214.76 o 
  14   6   9     3676.78     3628.07    203.78 o 
  15   6   9      444.62      463.15     93.66 o 
  16   6   9     4026.36     4119.88    174.75 o 
  17   6   9     1318.13     1084.15    114.16 o 
  18   6   9      600.05      579.21    134.54 o 
  19   6   9      493.06      725.17     94.73 o 
  20   6   9      118.86      148.98     55.69 o 
  21   6   9      709.64      788.10    108.63 o 
  22   6   9     1184.94     1458.15    169.25 o 
  23   6   9        6.88      143.28    102.40 o 
   1   7   9     4423.50     4787.30    117.61 o 
   2   7   9     6431.64     6250.18    175.93 o 
   3   7   9      129.43      169.69     55.41 o 
   4   7   9     5108.07     5054.36    140.46 o 
   5   7   9     1864.36     1675.83    104.44 o 
   6   7   9     1402.66     1310.10    198.33 o 
   7   7   9     7789.45     8280.59    178.79 o 
   8   7   9      564.25      471.77     78.33 o 
   9   7   9     7072.95     7063.00    289.85 o 
  10   7   9     2126.40     2198.11    159.90 o 
  11   7   9      370.50      394.44     65.87 o 
  12   7   9     2277.63     2479.27    117.89 o 
  13   7   9     1914.45     1813.47     80.58 o 
  14   7   9      472.09      471.45    120.13 o 
  15   7   9     3873.60     3930.01    234.17 o 
  16   7   9     1134.30     1165.09    179.22 o 
  17   7   9     1308.58     1211.69    141.00 o 
  18   7   9     1325.57     1359.03    162.38 o 
  19   7   9       13.74       22.68     67.21 o 
  20   7   9     2164.19     1544.47    347.64 o 
  21   7   9      783.14      867.92    149.92 o 
  22   7   9      570.85      585.50    179.13 o 
   0   8   9      916.39      964.33     81.50 o 
   1   8   9      715.58      764.74     65.17 o 
   2   8   9     4552.26     4097.18    288.50 o 
   3   8   9     1793.71     1744.27    155.29 o 
   4   8   9       39.75      108.27     57.01 o 
   5   8   9      858.54      796.08     85.78 o 
   6   8   9     6615.40     6749.89    342.39 o 
   7   8   9      889.57      781.09     91.09 o 
   8   8   9     4621.46     4681.45    244.28 o 
   9   8   9       73.30      113.98     35.38 o 
  10   8   9     1076.88      941.77    107.77 o 
  11   8   9      653.07      639.49     85.10 o 
  12   8   9      103.30      207.55    133.91 o 
  13   8   9      160.38      206.35     92.22 o 
  14   8   9      714.06      704.57    119.54 o 
  15   8   9      184.53       91.06     96.72 o 
  16   8   9     2601.91     2985.00    384.90 o 
  17   8   9      677.75      844.31    158.68 o 
  18   8   9      279.35      417.58    168.07 o 
  19   8   9      721.20      560.56    147.56 o 
  20   8   9      235.21      329.34    134.42 o 
   1   9   9      107.08      188.72     52.22 o 
   2   9   9      948.97      681.01    104.75 o 
   3   9   9     1057.26      893.05    105.02 o 
   4   9   9        4.72       82.91     71.67 o 
   5   9   9       37.27       96.98     39.36 o 
   6   9   9       12.75       59.78     52.07 o 
   7   9   9      170.57      183.76     52.71 o 
   8   9   9      124.29      154.76     68.48 o 
   9   9   9        9.79      136.36     46.80 o 
  10   9   9        0.54       93.79     69.35 o 
  11   9   9       67.24      145.91     75.43 o 
  12   9   9       32.45       77.47     54.13 o 
  13   9   9       34.40      165.82     75.99 o 
  14   9   9       17.87       92.64    100.41 o 
  15   9   9      123.39      243.53    129.26 o 
  16   9   9        0.10       46.04    109.19 o 
  17   9   9       40.24      492.54    199.20 o 
  18   9   9        0.19      107.27    132.95 o 
   0  10   9      624.11      521.83    205.03 o 
   1  10   9      158.63      182.03     55.39 o 
   2  10   9     1053.27     1015.44    106.91 o 
   3  10   9      710.93      620.84     90.13 o 
   4  10   9       31.10      174.83     82.07 o 
   5  10   9      591.46      498.91     90.45 o 
   6  10   9      762.24      842.00    194.48 o 
   7  10   9       19.40       92.55     82.78 o 
   8  10   9     1156.81     1086.46    126.93 o 
   9  10   9       71.44      128.33    112.29 o 
  10  10   9      543.58      564.30    126.06 o 
  11  10   9      536.28      405.64     87.75 o 
  12  10   9       29.73       65.60     34.48 o 
  13  10   9      186.90      534.30    171.46 o 
  14  10   9      391.69      174.85     91.04 o 
  15  10   9       23.90        0.30     98.42 o 
  16  10   9      896.54     1186.35    309.57 o 
   1  11   9     1767.50     1483.47    208.35 o 
   2  11   9     1225.90      905.56     99.88 o 
   3  11   9      632.48      524.56    126.75 o 
   4  11   9     1284.54     1021.39    204.88 o 
   5  11   9      987.72      767.46    215.14 o 
   6  11   9      780.09      617.68    131.83 o 
   7  11   9     1693.84     1512.78    155.36 o 
   8  11   9       16.02       72.04     72.52 o 
   9  11   9      817.38     1008.54    178.62 o 
  10  11   9      716.00      655.74    195.22 o 
  11  11   9      213.33      248.93    152.87 o 
  12  11   9     1447.87     1438.52    210.71 o 
  13  11   9      339.28      537.55    163.49 o 
   0  12   9     3296.58     2747.19    395.15 o 
   1  12   9      218.06      248.49     91.52 o 
   2  12   9      842.37      862.87    129.81 o 
   3  12   9     1034.51     1026.46    129.85 o 
   4  12   9      156.18      179.73     95.58 o 
   5  12   9      264.39      217.88     80.09 o 
   6  12   9      770.52      879.96    309.50 o 
   7  12   9       48.00       66.80     54.07 o 
   8  12   9     1000.02     1057.39    286.70 o 
   2   0  10    11277.46    10731.59    326.10 o 
   3   0  10    15821.53    17052.73    420.53 o 
   4   0  10      564.31      592.58    156.11 o 
   5   0  10     6729.07     6498.36    277.11 o 
   6   0  10     7425.16     7092.86    242.73 o 
   7   0  10      833.60      713.88    104.17 o 
   8   0  10     4692.17     4722.23    278.14 o 
   9   0  10     3643.56     3921.59    244.80 o 
  10   0  10       74.91      200.53     90.01 o 
  11   0  10    20538.49    21714.32    916.62 o 
  12   0  10      105.78      390.14    142.54 o 
  13   0  10    24755.00    25135.06    909.02 o 
  14   0  10     7902.03     7376.00    236.54 o 
  15   0  10     1143.73     1172.84    108.57 o 
  16   0  10     4694.30     4581.28    176.53 o 
  17   0  10     5934.98     6319.69    355.44 o 
  18   0  10     1204.80     1240.04    202.45 o 
  19   0  10     5580.45     5330.94    300.74 o 
  20   0  10       71.11      108.95     56.15 o 
  21   0  10      769.00      911.16    176.03 o 
  22   0  10     2226.85     1767.72    413.45 o 
  23   0  10       44.22      205.69     91.19 o 
  24   0  10     2142.35     1983.15    240.66 o 
  25   0  10      940.16      660.90    178.84 o 
  26   0  10      194.88      126.01     69.65 o 
   1   1  10     1616.47     1526.47    190.94 o 
   2   1  10    14706.99    15829.05    483.25 o 
   3   1  10      230.95      230.21     78.57 o 
   4   1  10     9975.22     9589.49    227.76 o 
   5   1  10     1531.65     1537.87    149.28 o 
   6   1  10     3024.00     3351.43    350.43 o 
   7   1  10     2671.00     2704.16    164.59 o 
   8   1  10     1395.92     1288.01    123.36 o 
   9   1  10     5384.29     5351.84    240.86 o 
  10   1  10      731.99      709.68     69.05 o 
  11   1  10       43.68       72.26     45.17 o 
  12   1  10     5026.25     5344.93    211.59 o 
  13   1  10     1425.54     1242.51     97.78 o 
  14   1  10     2869.74     2978.40    155.58 o 
  15   1  10     3014.18     2926.35    229.94 o 
  16   1  10      461.59      384.99     57.81 o 
  17   1  10      556.33      598.81    107.43 o 
  18   1  10     3637.00     3649.89    267.16 o 
  19   1  10      172.71      263.21     72.98 o 
  20   1  10     2269.97     2083.13    126.11 o 
  21   1  10      398.99      293.79     63.05 o 
  22   1  10      352.89      339.26     96.50 o 
  23   1  10      706.60      699.27    142.62 o 
  24   1  10      117.60      248.44     91.35 o 
  25   1  10      212.57      140.64     63.22 o 
  26   1  10     1601.02     1426.72    232.99 o 
   0   2  10     2863.21     3101.62    414.34 o 
   1   2  10       26.22      230.38     96.80 o 
   2   2  10      119.85       89.99     60.94 o 
   3   2  10      447.78      298.06    124.24 o 
   4   2  10     1637.61     1688.48    163.93 o 
   5   2  10      499.36      478.69    103.91 o 
   6   2  10     1577.24     1875.02    132.14 o 
   7   2  10      506.01      542.99     68.97 o 
   8   2  10     2228.08     2347.65    237.72 o 
   9   2  10      729.55      668.97     91.24 o 
  10   2  10       35.56       83.70     44.12 o 
  11   2  10     2531.82     2520.81    147.69 o 
  12   2  10      607.66      556.13     63.79 o 
  13   2  10      316.21      503.59     61.06 o 
  14   2  10       20.15       83.91     49.77 o 
  15   2  10       53.03      204.19     49.13 o 
  16   2  10      325.45      411.23     82.99 o 
  17   2  10      240.28      245.47    154.64 o 
  18   2  10       60.73       55.59     49.43 o 
  19   2  10      200.85      320.47     97.55 o 
  20   2  10        6.10       69.31     53.49 o 
  21   2  10      160.97      224.28     84.86 o 
  22   2  10        0.39      100.24    114.58 o 
  23   2  10       81.68      129.23    127.05 o 
  24   2  10       35.76      308.98    151.10 o 
  25   2  10       10.72        9.44     74.52 o 
   1   3  10     1820.45     1803.19    419.65 o 
   2   3  10      739.84      663.14     98.63 o 
   3   3  10       78.00      163.41     99.23 o 
   4   3  10     2241.47     2227.24    193.30 o 
   5   3  10        3.19      202.15     61.10 o 
   6   3  10     1490.89     1391.76     82.33 o 
   7   3  10      711.66      829.49     78.90 o 
   8   3  10      130.86      251.03     69.45 o 
   9   3  10       36.31       35.48     57.93 o 
  10   3  10     1906.15     1939.71    109.76 o 
  11   3  10      405.08      438.09     47.77 o 
  12   3  10      987.03      855.19     81.26 o 
  13   3  10      795.99      697.47     69.52 o 
  14   3  10       62.53      153.99     68.44 o 
  15   3  10      970.04     1102.85    145.66 o 
  16   3  10        4.59      114.52     48.69 o 
  17   3  10       33.36       78.46     64.77 o 
  18   3  10     1112.12      751.68    113.21 o 
  19   3  10       58.34       97.87     40.00 o 
  20   3  10     1432.54     1427.44    166.70 o 
  21   3  10      141.33       93.08     45.02 o 
  22   3  10      169.12      210.94     77.29 o 
  23   3  10      241.27      281.54    158.92 o 
  24   3  10        0.28       85.14     79.68 o 
  25   3  10      208.19      192.71    104.62 o 
   0   4  10     4549.30     4463.42    247.16 o 
   1   4  10       37.91       80.92     79.45 o 
   2   4  10     1000.32      811.03    185.70 o 
   3   4  10    14111.51    13979.99    369.77 o 
   4   4  10      887.95     1004.28     83.11 o 
   5   4  10    16468.73    16759.91    334.81 o 
   6   4  10     4372.88     4110.00    137.48 o 
   7   4  10     2178.90     2155.55     90.37 o 
   8   4  10     4445.99     4156.59    149.47 o 
   9   4  10     3921.06     3761.72    171.63 o 
  10   4  10      999.01      858.44     74.30 o 
  11   4  10    10120.82    10198.79    351.76 o 
  12   4  10      146.35      210.59     79.39 o 
  13   4  10     2468.55     2491.66    167.18 o 
  14   4  10     2725.33     2792.59    151.13 o 
  15   4  10      226.51      161.08     65.13 o 
  16   4  10     3101.70     3294.95    229.36 o 
  17   4  10     2107.02     2274.77    313.18 o 
  19   4  10     2730.83     2816.40    398.43 o 
  20   4  10      136.57       85.13     94.44 o 
  21   4  10     3190.67     3043.93    272.98 o 
  22   4  10     1006.09     1063.29    241.25 o 
  23   4  10       35.53       36.00     71.56 o 
  24   4  10      619.49      801.67    193.89 o 
   1   5  10     4932.54     4673.63    237.20 o 
   2   5  10     8827.89     8791.33    315.30 o 
   3   5  10       21.17      128.72     55.46 o 
   4   5  10     8549.44     8389.05    219.55 o 
   5   5  10     2326.90     2386.39    134.92 o 
   6   5  10     6910.74     7294.48    204.38 o 
   7   5  10     6598.09     6286.11    174.17 o 
   8   5  10      163.10      200.15     57.08 o 
   9   5  10     3221.12     2934.32    211.91 o 
  10   5  10     5353.02     5180.45    287.64 o 
  11   5  10      642.21      528.16     57.44 o 
  12   5  10    12328.49    12153.43    269.71 o 
  13   5  10      735.44      753.16     87.26 o 
  14   5  10      715.25      832.24     94.23 o 
  15   5  10     2486.50     2535.93    213.41 o 
  16   5  10      913.66      835.90    143.65 o 
  17   5  10     1610.68     1490.75    195.74 o 
  18   5  10     2076.30     2398.17    194.00 o 
  19   5  10       57.31       18.04    109.12 o 
  20   5  10     4400.34     5081.53    494.46 o 
  21   5  10      533.03      325.36    145.64 o 
  22   5  10      191.15      125.72    114.95 o 
   0   6  10     1079.55     1098.74    163.50 o 
   1   6  10     2091.41     1877.48    177.53 o 
   2   6  10     1042.45     1007.99     91.26 o 
   3   6  10     5327.57     4850.60    195.05 o 
   4   6  10      153.60      147.03     39.49 o 
   5   6  10     3645.72     3380.31    158.61 o 
   6   6  10     1955.22     1828.66    132.76 o 
   7   6  10      248.63      344.93     71.69 o 
   8   6  10     1697.14     1587.52    130.99 o 
   9   6  10     2288.74     2271.31    157.55 o 
  10   6  10      274.40      286.08     64.22 o 
  11   6  10     2773.73     2648.41    198.54 o 
  12   6  10        2.24       98.85     81.84 o 
  13   6  10     4466.41     4312.37    251.03 o 
  14   6  10     1726.20     1384.91    257.36 o 
  15   6  10      356.33      469.38     89.77 o 
  16   6  10     1012.85      880.05    113.44 o 
  17   6  10      664.15      599.26    143.42 o 
  18   6  10       47.70      101.09     62.19 o 
  19   6  10     1626.35     1776.20    131.98 o 
  20   6  10      207.58      164.77     60.79 o 
  21   6  10      761.09      775.73    164.75 o 
  22   6  10       39.65      242.29    107.57 o 
   1   7  10      348.59      343.94     63.04 o 
   2   7  10      979.94      842.88     75.93 o 
   3   7  10        0.73      123.26     30.57 o 
   4   7  10      293.53      324.99     52.97 o 
   5   7  10      511.21      443.25     68.38 o 
   6   7  10       38.05       78.03     43.55 o 
   7   7  10     1144.34     1026.02     98.21 o 
   8   7  10        5.91       42.03     23.37 o 
   9   7  10       14.07      120.62     38.24 o 
  10   7  10      899.33      940.69     96.38 o 
  11   7  10      289.05      237.84     45.86 o 
  12   7  10      131.27      146.16     35.84 o 
  13   7  10       42.79      147.57     80.13 o 
  14   7  10        3.00      150.10     63.48 o 
  15   7  10       15.36       44.06     39.47 o 
  16   7  10      108.86      214.13     89.39 o 
  17   7  10        1.16       45.71    112.07 o 
  18   7  10       30.58       64.79     49.11 o 
  19   7  10       73.74      165.89     57.80 o 
  20   7  10      211.61      244.35    163.05 o 
  21   7  10      102.63      173.23    106.83 o 
   0   8  10     7874.12     7130.67    489.18 o 
   1   8  10     1186.08     1182.91    131.32 o 
   2   8  10     2193.40     1968.68    157.42 o 
   3   8  10     5871.82     5500.57    234.05 o 
   4   8  10      276.67      230.89     71.58 o 
   5   8  10     1176.93     1117.32    117.67 o 
   6   8  10      399.84      304.17     67.19 o 
   7   8  10      280.05      244.55     60.82 o 
   8   8  10      997.34     1135.10    147.36 o 
   9   8  10       20.95       66.74     39.45 o 
  10   8  10      461.39      315.76     55.71 o 
  11   8  10     3246.02     3360.15    155.22 o 
  12   8  10      239.02      242.34    187.47 o 
  13   8  10     2558.42     2471.26    188.11 o 
  14   8  10      574.44      601.19    155.08 o 
  15   8  10        0.17      159.41     84.36 o 
  16   8  10      746.38      815.19    135.71 o 
  17   8  10     1080.46     1009.61    219.34 o 
  18   8  10      109.87      125.57    128.37 o 
  19   8  10     1236.94     1383.04    246.12 o 
  20   8  10      221.28       81.30     74.81 o 
   1   9  10     2542.86     2162.14    174.49 o 
   2   9  10     2381.50     2389.19    163.04 o 
   3   9  10      104.09       29.09     53.80 o 
   4   9  10     5724.48     5708.30    297.62 o 
   5   9  10       28.06       62.60     79.46 o 
   6   9  10      577.61      566.43    122.99 o 
   7   9  10     1621.44     1595.67    214.22 o 
   8   9  10      216.62      248.92     88.32 o 
   9   9  10      621.62      728.46     85.80 o 
  10   9  10     2606.47     2616.33    242.07 o 
  11   9  10      182.82      331.91    102.65 o 
  12   9  10     3312.29     3630.01    314.53 o 
  13   9  10      713.84      741.93    123.66 o 
  14   9  10     1505.80     1542.43    192.80 o 
  15   9  10     1191.98      862.46    148.74 o 
  16   9  10      166.36      253.94    169.10 o 
  17   9  10      175.08      256.60    130.00 o 
   0  10  10      200.45      217.00     89.64 o 
   1  10  10      495.97      382.30    117.07 o 
   2  10  10       44.75      107.15     47.95 o 
   3  10  10     3439.84     3281.53    270.11 o 
   4  10  10      106.75      166.67     89.98 o 
   5  10  10     2557.63     2749.61    311.34 o 
   6  10  10     1846.02     1649.31    205.80 o 
   7  10  10      634.04      635.26    162.68 o 
   8  10  10      857.67      414.47    120.36 o 
   9  10  10      542.06      551.99    116.80 o 
  10  10  10      351.14      243.28     83.54 o 
  11  10  10     2064.77     1872.72    206.63 o 
  12  10  10        4.15      120.11     74.88 o 
  13  10  10      890.38      841.07    148.44 o 
  14  10  10      829.08      702.51    201.41 o 
  15  10  10        3.47      321.23    166.59 o 
   1  11  10        6.10      160.47    119.15 o 
   2  11  10      215.84      268.70     83.29 o 
   3  11  10        2.81       93.56     69.35 o 
   4  11  10      165.26      168.93     87.13 o 
   5  11  10      143.24      212.34    125.72 o 
   6  11  10       20.04       48.08     68.98 o 
   7  11  10       85.05      121.13     63.67 o 
   8  11  10        0.74       51.44    106.76 o 
   9  11  10       33.07      109.24     71.09 o 
  10  11  10      126.34       62.50     60.12 o 
  11  11  10       25.52      112.73    102.99 o 
  12  11  10      257.78      337.61    158.77 o 
   0  12  10      317.51      200.23    151.69 o 
   1  12  10       17.88      132.13     61.84 o 
   2  12  10       23.21      194.77    118.04 o 
   3  12  10      127.92      155.82    109.86 o 
   4  12  10      186.84      112.98     96.13 o 
   5  12  10      176.06      187.19    102.55 o 
   6  12  10       17.20       58.09     69.87 o 
   1   1  11     8755.82     9304.72    316.80 o 
   2   1  11     1508.59     1694.68    275.34 o 
   3   1  11       39.50      155.66     78.47 o 
   4   1  11      896.81      995.15    114.20 o 
   5   1  11     4991.87     5000.76    364.46 o 
   6   1  11      810.98      830.11    206.80 o 
   7   1  11     7476.08     7745.48    243.77 o 
   8   1  11     2158.67     2054.21    237.20 o 
   9   1  11     7875.21     8559.13    552.38 o 
  10   1  11      833.14      847.96    117.07 o 
  11   1  11      399.32      260.57    101.72 o 
  12   1  11       57.22      125.49     46.46 o 
  13   1  11     2406.03     2304.30    130.49 o 
  14   1  11       99.92       95.49     54.25 o 
  15   1  11    10281.71    10251.49    244.44 o 
  16   1  11        1.37      112.21     68.92 o 
  17   1  11     1505.15     1632.79    172.03 o 
  18   1  11     1159.69     1014.35    154.85 o 
  19   1  11      128.44      197.97    123.43 o 
  20   1  11      455.15      448.97    100.36 o 
  21   1  11      621.65      611.20    201.41 o 
  22   1  11       43.80      134.91     76.43 o 
  23   1  11     1281.71     1265.54    144.76 o 
  24   1  11       56.45      102.27     55.41 o 
  25   1  11      925.04      687.32    140.33 o 
   0   2  11    18481.40    18734.72    805.65 o 
   1   2  11     1488.08     1469.21    110.83 o 
   2   2  11     9719.32     9925.41    276.10 o 
   3   2  11     6968.34     6474.01    353.54 o 
   4   2  11      289.52      343.81    110.97 o 
   5   2  11     4214.19     4632.95    250.25 o 
   6   2  11    10544.80    10772.41    371.32 o 
   7   2  11      649.99      510.00    123.50 o 
   8   2  11    16710.06    17106.12    595.04 o 
   9   2  11     1949.77     1717.51    171.77 o 
  10   2  11     2808.45     2765.70    182.93 o 
  11   2  11     3726.49     3675.77    133.57 o 
  12   2  11      221.22      158.67     47.15 o 
  13   2  11     1301.59     1307.43    111.42 o 
  14   2  11    10339.07    10751.94    266.86 o 
  15   2  11      816.49      691.17    121.58 o 
  16   2  11    12193.69    13208.91    627.71 o 
  17   2  11      557.90      441.02    108.90 o 
  18   2  11      775.45      797.53    127.95 o 
  19   2  11     2286.10     2370.89    171.98 o 
  20   2  11      268.97      293.45    137.08 o 
  21   2  11      477.56      626.26     95.40 o 
  22   2  11     2498.89     2741.67    251.48 o 
  23   2  11       31.41      102.47     54.45 o 
  24   2  11     2240.41     1820.40    424.96 o 
  25   2  11      794.22      667.84    159.07 o 
   1   3  11    18217.64    19498.78    570.92 o 
   2   3  11      751.07      664.45    267.59 o 
   3   3  11     2744.00     2545.63    453.88 o 
   4   3  11     1949.85     1935.81    159.30 o 
   5   3  11     1134.55     1625.10    163.26 o 
   6   3  11     2735.46     2988.81    245.95 o 
   7   3  11     9347.22     9351.37    278.27 o 
   8   3  11      247.08      218.49     49.92 o 
   9   3  11     3938.47     3913.46    137.78 o 
  10   3  11     1538.44     1512.52    126.53 o 
  11   3  11      544.02      474.79     65.47 o 
  12   3  11     2244.01     2423.12    243.84 o 
  13   3  11      844.24      833.07    140.55 o 
  14   3  11      207.91      303.95     94.18 o 
  15   3  11     4487.51     4832.33    330.89 o 
  16   3  11      332.46      245.56    169.98 o 
  17   3  11     2258.67     2386.11    233.83 o 
  18   3  11      363.55      352.39     93.11 o 
  19   3  11      124.31       46.62     40.58 o 
  20   3  11      732.13      969.79    116.78 o 
  21   3  11     3086.04     2851.38    220.52 o 
  22   3  11       93.24      185.77    109.04 o 
  23   3  11     2818.79     1968.10    477.93 o 
  24   3  11      171.56      238.45    124.54 o 
   0   4  11     5254.00     5259.77    307.65 o 
   1   4  11      203.22      259.43     97.11 o 
   2   4  11     3395.96     3638.15    454.76 o 
   3   4  11      267.82      209.36    109.12 o 
   4   4  11       63.54      315.14    295.92 o 
   5   4  11     1419.31     1327.38    125.53 o 
   6   4  11      295.42      292.64     57.66 o 
   7   4  11        0.78      146.10     56.73 o 
   8   4  11     1316.61     1316.20     89.69 o 
   9   4  11      383.14      244.41     46.44 o 
  10   4  11       23.43      111.83     63.44 o 
  11   4  11      379.94      288.39    103.14 o 
  12   4  11      345.80      224.12     69.73 o 
  13   4  11      296.15      495.38    199.05 o 
  14   4  11     1051.41      907.41    134.42 o 
  15   4  11        2.40      151.15     72.55 o 
  16   4  11      891.13     1025.81    224.28 o 
  17   4  11      505.17      467.76    100.80 o 
  18   4  11       32.73      116.29     38.03 o 
  19   4  11      162.27      197.19     68.70 o 
  20   4  11      139.57      110.45     51.85 o 
  21   4  11       77.17       46.78    107.86 o 
  22   4  11      863.14      684.36    170.57 o 
  23   4  11       10.74      143.28    113.32 o 
   1   5  11      184.44      241.13     70.43 o 
   2   5  11      198.53       99.41     67.84 o 
   3   5  11      309.85      227.09     78.32 o 
   4   5  11      298.47      208.81     55.78 o 
   5   5  11      347.89      294.08     47.51 o 
   6   5  11      166.30      217.78     60.69 o 
   7   5  11     4700.29     4436.39    282.00 o 
   8   5  11       89.16      195.48     58.74 o 
   9   5  11       66.01      135.82     32.53 o 
  10   5  11     1140.80      995.50    100.71 o 
  11   5  11      720.55      736.10     85.23 o 
  12   5  11     1962.40     1724.41    146.61 o 
  13   5  11      402.27      396.13     89.21 o 
  14   5  11      137.36      172.91     54.10 o 
  15   5  11       55.76       93.72     50.93 o 
  16   5  11       33.84      112.85    117.90 o 
  17   5  11      817.31      668.42    131.60 o 
  18   5  11        1.94       68.09     42.97 o 
  19   5  11       36.03      162.31    112.88 o 
  20   5  11        1.63      193.00    113.62 o 
  21   5  11      221.75      337.76    107.42 o 
  22   5  11       15.74       96.94     91.93 o 
  23   5  11       89.58      274.90    122.77 o 
   0   6  11     7993.30     7559.26    538.76 o 
   1   6  11      269.94      203.05     54.12 o 
   2   6  11     4671.48     5162.79    179.16 o 
   3   6  11     3365.23     3283.36    235.15 o 
   4   6  11       84.77      170.82     41.20 o 
   5   6  11     2119.18     2230.12    180.64 o 
   6   6  11     3053.38     3020.03    325.29 o 
   7   6  11      232.10      488.31    116.95 o 
   8   6  11     4965.78     4899.71    230.87 o 
   9   6  11      410.51      412.04     80.59 o 
  10   6  11     3269.25     3384.26    250.06 o 
  11   6  11     1912.54     1824.84    178.46 o 
  12   6  11      158.58      130.10     45.10 o 
  13   6  11      869.01      806.25    127.39 o 
  14   6  11     2345.54     2418.39    138.00 o 
  15   6  11      340.28      310.95     73.85 o 
  16   6  11     3073.21     2841.59    234.67 o 
  17   6  11      267.96      275.54     84.73 o 
  18   6  11      105.24      143.79     68.47 o 
  19   6  11      495.51      358.77    105.04 o 
  20   6  11      135.59      280.45    139.74 o 
  21   6  11      436.82      592.85     93.49 o 
  22   6  11     1235.81     1094.42    191.23 o 
   1   7  11     6983.63     7092.38    193.41 o 
   2   7  11      758.65      662.46     75.13 o 
   3   7  11      672.50      479.50     90.10 o 
   4   7  11     2376.28     1978.81    148.16 o 
   5   7  11     1100.31     1146.28    143.03 o 
   6   7  11      162.99      152.69     64.70 o 
   7   7  11     6659.04     7047.37    364.77 o 
   8   7  11       55.80      112.49     41.96 o 
   9   7  11     4216.34     4495.08    208.39 o 
  10   7  11      904.49      843.76    102.91 o 
  11   7  11      548.10      461.68     70.37 o 
  12   7  11      698.37      856.58     89.67 o 
  13   7  11     2310.42     2149.28    151.46 o 
  14   7  11       30.00      207.68     81.19 o 
  15   7  11     4574.56     5066.19    349.27 o 
  16   7  11       51.58      133.02     68.18 o 
  17   7  11     1460.68     1381.11    247.75 o 
  18   7  11     1002.02      893.57    115.43 o 
  19   7  11       18.83       19.48     45.74 o 
  20   7  11      946.92     1015.04    174.85 o 
   0   8  11     2633.42     2656.30    175.36 o 
   1   8  11      532.75      582.22     64.60 o 
   2   8  11     1354.16     1414.47    123.80 o 
   3   8  11     1314.69     1351.18    133.13 o 
   4   8  11      349.16      390.20     84.61 o 
   5   8  11     1368.79     1240.08    181.62 o 
   6   8  11     2977.71     2832.93    154.77 o 
   7   8  11      444.84      400.58     82.62 o 
   8   8  11     2157.64     1977.31    127.19 o 
   9   8  11      136.90      220.85     68.61 o 
  10   8  11      195.74      237.12    102.53 o 
  11   8  11      444.94      375.18    165.19 o 
  12   8  11       49.26      108.40     48.38 o 
  13   8  11      125.69      173.84     82.71 o 
  14   8  11     1041.96      859.65    150.96 o 
  15   8  11       34.09      108.12     64.03 o 
  16   8  11     1515.85     1456.23    141.88 o 
  17   8  11      416.56      290.17     93.57 o 
  18   8  11      468.36      639.95    170.57 o 
  19   8  11      942.75      623.72    156.11 o 
   1   9  11       52.34       56.61     55.80 o 
   2   9  11       87.83      118.74     51.50 o 
   3   9  11      274.35      335.34     63.15 o 
   4   9  11      382.02      280.28     67.29 o 
   5   9  11        5.08       96.65     61.42 o 
   6   9  11       40.37       69.77     62.23 o 
   7   9  11      108.02      102.97     63.80 o 
   8   9  11      103.38      215.94     87.48 o 
   9   9  11       30.08      152.25    126.67 o 
  10   9  11       64.23      152.96     65.51 o 
  11   9  11      107.82      117.21     61.53 o 
  12   9  11        2.54      132.23     65.81 o 
  13   9  11       61.83      142.54     74.96 o 
  14   9  11      105.01      140.20     59.59 o 
  15   9  11        0.35       75.70     46.12 o 
  16   9  11       46.35      226.20    131.18 o 
   0  10  11      596.33      653.67    140.33 o 
   1  10  11      383.41      288.08     94.06 o 
   2  10  11      380.64      183.30    187.91 o 
   3  10  11      541.43      416.50    120.54 o 
   4  10  11       57.29      113.76     65.54 o 
   5  10  11      168.15      127.80    108.75 o 
   6  10  11      154.21      270.13    108.64 o 
   7  10  11      145.41      167.96     59.49 o 
   8  10  11      224.94      320.56     93.37 o 
   9  10  11       56.31      118.81     55.18 o 
  10  10  11      496.05      375.40     93.84 o 
  11  10  11      741.09      688.81    127.69 o 
  12  10  11      125.12      180.57     70.07 o 
  13  10  11      290.46      121.88     76.29 o 
  14  10  11      211.31      274.60    152.28 o 
   1  11  11     2162.62     1989.40    144.80 o 
   2  11  11      413.97      344.85     91.13 o 
   3  11  11       55.92      217.87     85.74 o 
   4  11  11      582.98      621.13    100.11 o 
   5  11  11      477.76      469.91    103.87 o 
   6  11  11       51.30       80.85     77.10 o 
   7  11  11     2288.23     2438.88    226.26 o 
   8  11  11       14.42      136.83     59.25 o 
   9  11  11      597.54      439.62    115.54 o 
  10  11  11      729.66      628.88    132.95 o 
   0  12  11     1992.41     1797.38    232.70 o 
   1  12  11        0.56       90.12     60.48 o 
   2  12  11     1033.70     1092.22    146.59 o 
   1   0  12     3285.26     3199.75    301.46 o 
   2   0  12     2632.51     2741.44    194.63 o 
   3   0  12    20720.09    21090.31    738.37 o 
   4   0  12      497.57      535.48    189.61 o 
   5   0  12     6130.32     6236.89    339.97 o 
   6   0  12     2946.09     3392.46    981.10 o 
   7   0  12       84.79       74.37    112.14 o 
   8   0  12     3653.64     3369.14    408.73 o 
   9   0  12       15.38       77.91    131.77 o 
  10   0  12      131.45      226.06    133.39 o 
  11   0  12    12423.06    13744.53    504.79 o 
  12   0  12     1092.50      928.42    150.36 o 
  13   0  12     6123.95     5663.05    467.90 o 
  14   0  12     1727.13     1523.07    265.90 o 
  15   0  12       22.22       82.93     96.50 o 
  16   0  12     2508.60     2485.28    224.73 o 
  17   0  12     2713.96     2651.43    381.43 o 
  18   0  12      862.09      735.42    159.66 o 
  19   0  12     3490.40     3990.65    359.59 o 
  20   0  12       32.27      298.95    137.37 o 
  21   0  12     1531.57     1578.55    250.84 o 
  22   0  12      720.66      674.48    176.03 o 
  23   0  12      477.37      392.35    147.85 o 
  24   0  12      275.67      260.14    122.32 o 
   1   1  12     1498.93     1478.06    171.26 o 
   2   1  12    12070.76    12702.64    536.37 o 
   3   1  12      141.42      201.12     75.96 o 
   4   1  12     7380.19     7761.35    270.54 o 
   5   1  12       27.62      151.58     80.41 o 
   6   1  12     3444.68     3494.66    259.85 o 
   7   1  12     4873.77     5105.18    294.50 o 
   8   1  12        0.31      212.63     98.87 o 
   9   1  12       18.21      163.66     82.20 o 
  10   1  12     4949.63     4680.70    185.55 o 
  11   1  12      185.22      289.12    132.51 o 
  12   1  12    14108.50    14661.54    477.86 o 
  13   1  12      110.88      305.59    108.26 o 
  14   1  12     1094.31     1272.20    217.91 o 
  15   1  12      883.85      853.41    125.01 o 
  16   1  12      467.57      409.64     97.86 o 
  17   1  12      138.52      203.90    206.14 o 
  18   1  12     2993.15     3083.67    394.42 o 
  19   1  12       13.45       76.98     73.22 o 
  20   1  12     3017.68     2697.52    250.04 o 
  21   1  12      301.28      256.77    110.96 o 
  22   1  12      146.53      196.04     77.92 o 
  23   1  12      282.88      425.33     96.11 o 
  24   1  12      294.49      307.82     87.20 o 
   0   2  12      644.91      772.90    168.80 o 
   1   2  12      147.51      149.54     90.06 o 
   2   2  12      873.01      853.89     99.68 o 
   3   2  12     1473.89     1662.67    234.35 o 
   4   2  12       74.68      164.21     82.09 o 
   5   2  12      307.57      334.33    113.69 o 
   6   2  12      292.27      324.93     96.44 o 
   7   2  12      125.35      121.26     66.63 o 
   8   2  12       54.54       64.84     66.42 o 
   9   2  12      909.95      908.99    138.58 o 
  10   2  12       31.82      187.46     91.25 o 
  11   2  12      647.52      655.97     95.81 o 
  12   2  12      519.18      400.71     76.02 o 
  13   2  12      648.27     1120.58    132.26 o 
  14   2  12       94.70       21.00     55.98 o 
  15   2  12      561.81      651.89    103.75 o 
  16   2  12      364.48      305.61    170.28 o 
  17   2  12      167.37      167.92    105.35 o 
  18   2  12        0.14      114.59     61.23 o 
  19   2  12      284.99      344.09     85.29 o 
  20   2  12      228.08      260.83     91.72 o 
  21   2  12       23.39      125.95     70.83 o 
  22   2  12       46.21       47.77     46.35 o 
  23   2  12       45.52      218.83    149.47 o 
  24   2  12        0.04      325.95    136.78 o 
   1   3  12       25.66      130.36    226.79 o 
   2   3  12     1776.94     1854.25    155.57 o 
   3   3  12      111.18      163.31    108.49 o 
   4   3  12     6374.28     5823.47    259.17 o 
   5   3  12       84.15      243.00     83.46 o 
   6   3  12     2688.98     2761.80    135.60 o 
   7   3  12     1836.40     1663.91    164.94 o 
   8   3  12        0.75       76.12     38.44 o 
   9   3  12     2847.55     3037.09    137.76 o 
  10   3  12     1138.81     1241.58    121.83 o 
  11   3  12       11.10       99.04     87.94 o 
  12   3  12      953.33     1158.90    182.45 o 
  13   3  12      967.27      973.56    168.84 o 
  14   3  12      120.98      268.39    109.62 o 
  15   3  12      349.65      338.36     99.15 o 
  16   3  12      421.64      345.24    105.67 o 
  17   3  12       27.18      209.52    138.55 o 
  18   3  12      609.42      522.47     95.71 o 
  19   3  12       61.64      112.60     55.36 o 
  20   3  12     1915.04     1898.13    207.73 o 
  21   3  12      255.97      263.47     91.42 o 
  22   3  12      411.54      620.18    154.49 o 
  23   3  12      136.40      172.20     87.21 o 
   0   4  12     3701.73     3288.58    262.65 o 
   1   4  12      262.72      474.93    112.38 o 
   2   4  12     1322.77     1006.09    151.02 o 
   3   4  12    12282.26    12189.49    389.21 o 
   4   4  12        1.29      156.15    145.42 o 
   5   4  12     8442.47     8288.80    291.55 o 
   6   4  12     4686.30     4652.11    247.42 o 
   7   4  12     2499.40     2532.15    168.11 o 
   8   4  12     1466.24     1410.22    112.70 o 
   9   4  12     2585.85     2615.86    181.69 o 
  10   4  12       23.01      156.44     78.98 o 
  11   4  12     8111.53     8171.94    291.30 o 
  12   4  12      196.20      236.38    110.08 o 
  13   4  12     1873.15     1728.48    146.69 o 
  14   4  12      580.45      528.77     94.78 o 
  15   4  12      354.33      436.32    125.37 o 
  16   4  12     1515.21     1539.62    205.79 o 
  17   4  12     2697.77     2552.94    202.44 o 
  18   4  12      503.86      338.16     93.60 o 
  19   4  12     3434.13     3436.86    283.67 o 
  20   4  12      267.54      284.78    143.13 o 
  21   4  12     1982.97     2351.15    234.61 o 
  22   4  12      586.85      457.57    169.25 o 
  23   4  12       57.68       81.45    100.63 o 
   1   5  12       82.54      248.03     89.22 o 
   2   5  12     9998.67    10126.06    439.65 o 
   3   5  12      380.15      413.99    129.05 o 
   4   5  12     6229.15     6377.77    259.58 o 
   5   5  12        4.92      160.24    111.89 o 
   6   5  12     3161.42     3403.38    178.05 o 
   7   5  12     1751.24     1570.37    116.74 o 
   8   5  12      433.71      400.38    118.10 o 
   9   5  12      969.98      926.03    111.29 o 
  10   5  12     7314.64     7681.62    397.82 o 
  11   5  12      108.89      197.21     63.48 o 
  12   5  12     9778.01    10102.65    431.99 o 
  13   5  12       32.05       58.72     46.64 o 
  14   5  12     1328.12     1275.50    152.91 o 
  15   5  12      299.15      314.95     64.46 o 
  16   5  12       42.09      111.46     53.18 o 
  17   5  12      281.51      225.93     81.23 o 
  18   5  12     2511.37     2497.09    234.47 o 
  19   5  12        6.96       83.81     99.16 o 
  20   5  12     3143.47     2246.39    460.67 o 
  21   5  12      204.42       53.42     85.58 o 
  22   5  12      529.88      433.67    176.77 o 
   0   6  12      714.57      548.23    140.25 o 
   1   6  12      392.96      367.81     65.99 o 
   2   6  12      280.52      334.89     62.91 o 
   3   6  12      889.32      634.23     88.39 o 
   4   6  12      495.36      526.33     85.46 o 
   5   6  12      853.34      682.60    170.35 o 
   6   6  12      448.46      419.91    120.11 o 
   7   6  12        1.62       30.97     63.71 o 
   8   6  12      646.96      752.84    115.83 o 
   9   6  12     1014.31     1169.44    126.56 o 
  10   6  12       96.98      108.75     53.83 o 
  11   6  12     4927.97     5318.84    258.01 o 
  12   6  12       91.05      189.38     61.69 o 
  13   6  12     1763.27     1560.03    168.96 o 
  14   6  12        9.39      268.94     97.12 o 
  15   6  12       57.13       77.21     54.79 o 
  16   6  12      260.50      449.04    123.32 o 
  17   6  12      195.88      167.71     94.47 o 
  18   6  12        1.97       88.58     88.90 o 
  19   6  12      467.27      538.94    102.90 o 
  20   6  12       63.51      149.67     54.59 o 
  21   6  12      146.38      200.21     86.91 o 
   1   7  12       40.67       84.91     41.01 o 
   2   7  12        5.55       83.10     43.72 o 
   3   7  12       83.41      127.34     74.36 o 
   4   7  12       38.11      118.07     60.20 o 
   5   7  12      712.71      753.82    225.15 o 
   6   7  12       25.50       64.13     53.75 o 
   7   7  12       23.33       68.69     44.22 o 
   8   7  12       67.02      117.43     28.65 o 
   9   7  12      457.30      446.23     89.89 o 
  10   7  12      259.22      238.75     43.30 o 
  11   7  12        7.99       94.32     47.24 o 
  12   7  12       19.38       45.34     31.96 o 
  13   7  12       28.93      144.33     40.87 o 
  14   7  12        8.16      143.39     63.08 o 
  15   7  12       66.76      130.50     59.65 o 
  16   7  12       28.58      162.06     70.90 o 
  17   7  12       61.73       76.83     50.43 o 
  18   7  12      390.67      461.55    159.66 o 
  19   7  12      116.26      211.72     81.11 o 
   0   8  12      712.86      573.36     97.20 o 
   1   8  12      516.87      512.04     84.02 o 
   2   8  12      469.81      391.85     92.50 o 
   3   8  12     3330.73     3263.78    215.91 o 
   4   8  12      169.08       52.80     59.65 o 
   5   8  12      662.51      585.14    100.40 o 
   6   8  12        4.70       88.68     70.12 o 
   7   8  12      173.46      153.09     50.06 o 
   8   8  12      473.18      494.63     66.78 o 
   9   8  12      235.92      360.76     72.64 o 
  10   8  12       33.24        4.34     34.09 o 
  11   8  12     2083.86     2333.45    337.48 o 
  12   8  12      157.41       92.95     65.98 o 
  13   8  12      820.23     1012.97    211.30 o 
  14   8  12      232.45      319.41    106.78 o 
  15   8  12       98.64      238.29     80.73 o 
  16   8  12       54.21      238.78     96.17 o 
  17   8  12      877.66      722.39    119.12 o 
   1   9  12      400.00      299.66     89.27 o 
   2   9  12     2854.37     2552.52    251.03 o 
   3   9  12       72.86       90.43     54.36 o 
   4   9  12     5202.98     5004.34    512.44 o 
   5   9  12      363.09      256.62     83.30 o 
   6   9  12     1716.59     1893.69    201.79 o 
   7   9  12      397.07      474.47    117.44 o 
   8   9  12       35.55       71.17     43.39 o 
   9   9  12      160.25      273.85     98.15 o 
  10   9  12     3149.19     3387.20    370.14 o 
  11   9  12        6.39      177.24    132.58 o 
  12   9  12     3337.46     3359.63    206.87 o 
  13   9  12      108.26      128.14     99.53 o 
  14   9  12     1283.32     1105.42    151.89 o 
  15   9  12      317.39      346.17    117.60 o 
   0  10  12      116.41       82.93     90.89 o 
   1  10  12      338.20      409.23    115.52 o 
   2  10  12      194.23      109.33     60.52 o 
   3  10  12     2660.99     2619.55    220.72 o 
   4  10  12       14.39      168.62     81.92 o 
   5  10  12     1339.06     1123.67    278.44 o 
   6  10  12      287.85      422.58     91.69 o 
   7  10  12      194.90      348.09     92.19 o 
   8  10  12      294.23      479.85    144.09 o 
   9  10  12      352.73      306.04     91.50 o 
  10  10  12      288.16      276.20    109.12 o 
  11  10  12     1240.65     1028.58    146.80 o 
  12  10  12       22.09      172.56     79.78 o 
   1  11  12        2.19       92.15     62.55 o 
   2  11  12      544.21      447.08    105.35 o 
   3  11  12       27.61       65.18     59.88 o 
   4  11  12       84.82      221.12    169.39 o 
   5  11  12      200.06      155.20     57.88 o 
   6  11  12       44.07       17.65     58.22 o 
   7  11  12        1.21       -2.13    120.33 o 
   8  11  12       42.40       85.42     64.66 o 
   1   1  13     8692.52     9197.84    351.78 o 
   2   1  13        6.82      186.25     89.00 o 
   3   1  13        1.59       62.48    128.74 o 
   4   1  13      893.11      942.23    124.82 o 
   5   1  13      619.87      407.04    127.80 o 
   6   1  13      350.39      274.45     89.27 o 
   7   1  13     1384.36     1846.83    242.14 o 
   8   1  13      119.13      -13.06     77.05 o 
   9   1  13     3851.28     3928.51    244.06 o 
  10   1  13      949.78      963.88    171.98 o 
  11   1  13      143.46      125.50     89.27 o 
  12   1  13      394.63      195.12     94.59 o 
  13   1  13     2021.82     2040.62    206.01 o 
  14   1  13       16.91      136.74     77.06 o 
  15   1  13     3622.06     3071.18    343.50 o 
  16   1  13        3.58      190.64     86.99 o 
  17   1  13     2194.31     2109.10    175.20 o 
  18   1  13      644.50      544.75     99.02 o 
  19   1  13       76.94       86.06     64.70 o 
  20   1  13      523.90      567.03    119.67 o 
  21   1  13      444.55      277.74     84.75 o 
  22   1  13       63.47      296.81     87.70 o 
  23   1  13      688.70      717.81    106.19 o 
   0   2  13    11534.68    10868.96    554.37 o 
   1   2  13       78.80      305.49    119.81 o 
   2   2  13     6536.63     6409.19    422.45 o 
   3   2  13      203.96      357.22     82.03 o 
   4   2  13       37.97      408.19    130.51 o 
   5   2  13      527.21      578.21    114.18 o 
   6   2  13     6593.89     6861.61    541.27 o 
   7   2  13        6.23      314.05     92.17 o 
   8   2  13     7239.46     7991.94    352.87 o 
   9   2  13     1192.71     1084.38    130.67 o 
  10   2  13     2216.27     2370.90    152.96 o 
  11   2  13        1.81       66.19     69.59 o 
  12   2  13       89.84      263.52     65.09 o 
  13   2  13      487.93      565.67    100.28 o 
  14   2  13     3305.64     3457.28    252.26 o 
  15   2  13       60.73      202.03     71.78 o 
  16   2  13     5321.92     5589.02    471.54 o 
  17   2  13        2.22      137.05     62.67 o 
  18   2  13      797.22     1033.42    140.43 o 
  19   2  13      374.07      256.20    198.24 o 
  20   2  13      422.29      363.80     81.66 o 
  21   2  13      218.31      316.88     98.71 o 
  22   2  13     1990.98     1445.41    453.44 o 
  23   2  13       84.61      306.92    142.83 o 
   1   3  13     9196.45     9085.91   1130.79 o 
   2   3  13       20.13      192.54    191.75 o 
   3   3  13     2206.62     2135.29    237.70 o 
   4   3  13     1996.79     1876.90    176.66 o 
   5   3  13      645.96      805.87    115.34 o 
   6   3  13      288.84      454.48    121.94 o 
   7   3  13    15269.17    14949.74    479.02 o 
   8   3  13      546.16      708.19    111.29 o 
   9   3  13     5017.86     5099.51    225.96 o 
  10   3  13     1019.56     1204.21    241.77 o 
  11   3  13     1365.68     1462.78    181.12 o 
  12   3  13       29.72      165.26     64.20 o 
  13   3  13     3332.81     3341.05    409.98 o 
  14   3  13      153.72      167.57     86.17 o 
  15   3  13     4163.46     4197.96    415.69 o 
  16   3  13      280.14      197.24    133.61 o 
  17   3  13     1225.58     1327.64    172.53 o 
  18   3  13      216.72      298.80    137.96 o 
  19   3  13      101.81       40.34     88.02 o 
  20   3  13       65.88      118.25     82.41 o 
  21   3  13     2463.79     2007.05    361.22 o 
  22   3  13        0.08       82.78     89.42 o 
   0   4  13      677.54      668.13    147.26 o 
   1   4  13        2.52      243.37    100.20 o 
   2   4  13     5285.41     5318.34    286.26 o 
   3   4  13      162.82      107.73     83.46 o 
   4   4  13      161.95      229.33    218.75 o 
   5   4  13      360.43      265.15    110.74 o 
   6   4  13     1663.12     1609.11    152.12 o 
   7   4  13       31.71      113.12     48.06 o 
   8   4  13      161.74      210.58     62.66 o 
   9   4  13      356.80      313.27     96.75 o 
  10   4  13      610.15      573.22     99.21 o 
  11   4  13        3.57       -3.84     57.01 o 
  12   4  13        6.21       70.73     63.73 o 
  13   4  13      167.28      173.81     78.60 o 
  14   4  13      816.60      916.54    153.60 o 
  15   4  13       30.00       55.08     79.98 o 
  16   4  13      777.52      784.20    136.37 o 
  17   4  13       16.09       61.99     72.89 o 
  18   4  13      115.79      166.09     57.24 o 
  19   4  13       39.57       93.59     48.29 o 
  20   4  13      311.45      355.90    164.38 o 
  21   4  13        4.30      131.03     81.30 o 
  22   4  13      360.85      318.87    129.70 o 
   1   5  13        4.40      162.79    197.80 o 
   2   5  13       46.34      106.18     62.01 o 
   3   5  13      115.06      109.64     48.54 o 
   4   5  13      131.70      153.90    101.89 o 
   5   5  13       30.57       35.87    115.24 o 
   6   5  13      299.30      276.48     86.62 o 
   7   5  13     3269.96     3135.71    220.26 o 
   8   5  13       53.91       94.41     44.24 o 
   9   5  13      326.48      265.01     72.76 o 
  10   5  13        2.18       59.90     58.57 o 
  11   5  13       45.94      154.23     58.14 o 
  12   5  13        9.61       79.14     34.17 o 
  13   5  13        0.71      131.40     90.89 o 
  14   5  13       51.76       84.49     42.17 o 
  15   5  13      222.51      263.50     96.97 o 
  16   5  13      156.20      111.47     42.14 o 
  17   5  13        8.26       56.74     72.23 o 
  18   5  13       41.54      142.54    138.70 o 
  19   5  13       41.89      143.87    102.26 o 
  20   5  13       10.90      230.19    145.19 o 
  21   5  13       48.17       42.20     80.42 o 
   0   6  13     2615.61     2686.15    352.95 o 
   1   6  13      279.69      187.51     43.15 o 
   2   6  13     2164.04     2033.90    198.83 o 
   3   6  13      149.97      -94.88     97.53 o 
   4   6  13      165.39      203.33     85.58 o 
   5   6  13     2863.35     2392.79    296.07 o 
   6   6  13     4184.68     4073.56    270.37 o 
   7   6  13      136.92      192.91     55.07 o 
   8   6  13     5345.87     5456.31    268.22 o 
   9   6  13      166.55      366.39    117.97 o 
  10   6  13     1434.94     1335.02    154.33 o 
  11   6  13       68.96      179.46     52.99 o 
  12   6  13        9.98       54.62     57.38 o 
  13   6  13       12.87       78.51     41.84 o 
  14   6  13     2144.72     2318.15    167.67 o 
  15   6  13        1.15      -39.17     51.00 o 
  16   6  13     2339.51     2134.90    199.79 o 
  17   6  13       32.97      177.15     74.26 o 
  18   6  13      206.11      129.60    107.27 o 
  19   6  13      638.47      571.83    108.46 o 
  20   6  13       13.69       94.05     50.03 o 
   1   7  13     8867.74     8675.24    359.08 o 
   2   7  13      271.46      154.22     60.68 o 
   3   7  13      950.78     1035.40    129.15 o 
   4   7  13     1030.46      935.90    143.73 o 
   5   7  13     1493.13     1330.37    236.29 o 
   6   7  13      698.29      588.65     97.84 o 
   7   7  13     5217.30     4916.23    219.43 o 
   8   7  13      422.65      279.24     66.31 o 
   9   7  13     2738.26     3072.11    177.36 o 
  10   7  13      640.80      580.88     91.08 o 
  11   7  13      248.85      315.01     56.22 o 
  12   7  13      347.42      309.54     76.90 o 
  13   7  13     1410.72     1235.65    155.82 o 
  14   7  13       74.62       91.02     46.69 o 
  15   7  13     5373.26     5193.40    346.81 o 
  16   7  13       96.24       54.75     54.15 o 
  17   7  13     1783.61     2044.49    485.98 o 
  18   7  13      510.43      410.28    110.56 o 
   0   8  13     3550.65     3490.58    294.67 o 
   1   8  13        4.38      148.20     75.96 o 
   2   8  13     1231.31     1204.74    154.47 o 
   3   8  13       40.92        8.77     32.99 o 
   4   8  13      168.76       91.76     89.11 o 
   5   8  13       36.94      107.73     40.13 o 
   6   8  13      876.97      843.59    113.91 o 
   7   8  13       28.47      196.10     96.45 o 
   8   8  13     2405.17     2218.82    187.52 o 
   9   8  13      219.67      189.79     60.31 o 
  10   8  13      202.09      359.89     68.41 o 
  11   8  13      121.83      322.24    104.12 o 
  12   8  13      196.99      183.40     73.24 o 
  13   8  13       51.57       99.11    107.35 o 
  14   8  13     1431.37     1411.08    355.54 o 
  15   8  13        0.58      213.22     83.52 o 
  16   8  13     1184.26      946.61    171.50 o 
   1   9  13       97.07      111.78     69.87 o 
   2   9  13       16.37       75.10    113.99 o 
   3   9  13        3.84      122.14     47.43 o 
   4   9  13       26.08      207.32     83.66 o 
   5   9  13        7.85      139.84     89.86 o 
   6   9  13       84.56      150.39     83.25 o 
   7   9  13      112.50      114.25     67.53 o 
   8   9  13       25.89      142.15     94.51 o 
   9   9  13      228.24      307.62    179.94 o 
  10   9  13        5.63       78.81     89.64 o 
  11   9  13       26.65      264.58    107.84 o 
  12   9  13       18.14       57.20     59.69 o 
  13   9  13       10.69      124.07     61.53 o 
  14   9  13        4.22      165.53    151.17 o 
   0  10  13     1946.29     1415.21    235.79 o 
   1  10  13       16.61       64.22    117.68 o 
   2  10  13       95.86      165.91     85.04 o 
   3  10  13      243.33      225.16     74.99 o 
   4  10  13        6.49      112.75     66.84 o 
   5  10  13        5.78      175.35     83.01 o 
   6  10  13      511.35      374.70     83.15 o 
   7  10  13       13.50      -25.56     63.27 o 
   8  10  13      995.93      775.10    141.68 o 
   9  10  13       20.10      148.77    160.69 o 
  10  10  13      117.93      252.84     84.29 o 
   1  11  13     1694.55     1738.74    500.88 o 
   2  11  13       31.69       73.87     70.82 o 
   3  11  13       68.19      121.38     56.97 o 
   4  11  13      251.98      213.18     78.40 o 
   5  11  13      193.88      256.35    106.74 o 
   0   0  14      200.83      324.33    147.85 o 
   1   0  14      912.25     1155.51    174.12 o 
   2   0  14        0.32      105.35    122.47 o 
   3   0  14    18832.57    19463.80    730.84 o 
   4   0  14      259.29      623.13    192.71 o 
   5   0  14     7944.50     8617.70    498.59 o 
   6   0  14      325.75      472.33    133.83 o 
   7   0  14     1528.94     1528.38    194.18 o 
   8   0  14        5.49      158.03     85.43 o 
   9   0  14     3062.41     3409.57    202.00 o 
  10   0  14       50.11       55.78     85.88 o 
  11   0  14    14308.19    14534.69   3607.59 o 
  12   0  14      105.15      227.97    122.91 o 
  13   0  14     4913.97     4916.56    380.69 o 
  14   0  14       22.71      -27.89    103.58 o 
  15   0  14        6.40      138.26    108.31 o 
  16   0  14       63.14      137.08    125.13 o 
  17   0  14     3267.00     3410.16    322.41 o 
  18   0  14      214.70      175.59    108.45 o 
  19   0  14     4646.61     4979.12    356.49 o 
  20   0  14       27.67      174.12    138.26 o 
  21   0  14     3688.87     4260.53   1171.59 o 
  22   0  14        8.26       48.55     77.61 o 
   1   1  14      267.46      263.16     87.25 o 
   2   1  14     4503.34     4518.92    183.76 o 
   3   1  14       58.46      189.31    148.51 o 
   4   1  14     5533.84     5871.22    270.31 o 
   5   1  14      203.66      352.59    131.62 o 
   6   1  14      599.99      617.73    101.02 o 
   7   1  14        8.66      169.16     70.53 o 
   8   1  14       37.73       26.07     73.69 o 
   9   1  14     1006.86     1132.28    151.39 o 
  10   1  14     9313.17     9215.23    565.69 o 
  11   1  14      136.04      300.14    115.19 o 
  12   1  14     6464.28     6953.02    416.26 o 
  13   1  14      192.67      130.02    113.84 o 
  14   1  14      747.42      783.97    150.34 o 
  15   1  14       95.45      142.29    154.34 o 
  16   1  14       15.09       89.30     41.55 o 
  17   1  14      256.92      205.62     86.52 o 
  18   1  14     1134.09     1102.81    109.64 o 
  19   1  14      177.07      244.41    143.42 o 
  20   1  14     2523.33     2416.73    243.32 o 
  21   1  14       28.16      118.39     79.84 o 
  22   1  14      258.18      218.72    143.20 o 
   0   2  14      859.84      645.11    159.36 o 
   1   2  14        0.71       84.76    114.28 o 
   2   2  14      260.95      269.99    100.34 o 
   3   2  14       52.27      153.27     56.69 o 
   4   2  14       16.85       73.18     56.93 o 
   5   2  14      235.11      259.33    116.88 o 
   6   2  14       68.25      180.95     77.08 o 
   7   2  14        0.09      241.74     94.06 o 
   8   2  14     1410.48     1530.39    152.27 o 
   9   2  14      170.24      241.13    107.46 o 
  10   2  14        1.85      147.76     77.30 o 
  11   2  14       37.40      154.08     77.18 o 
  12   2  14       21.90      106.51     65.88 o 
  13   2  14      307.12      465.29    108.78 o 
  14   2  14      301.19      416.72    101.78 o 
  15   2  14      115.11      141.77     71.95 o 
  16   2  14        5.24        0.15     59.27 o 
  17   2  14       42.74      208.94    114.36 o 
  18   2  14        8.37      176.47     59.57 o 
  19   2  14       54.67      225.39     85.99 o 
  20   2  14       46.31       57.93     65.88 o 
  21   2  14       42.75      166.75     80.64 o 
  22   2  14       18.52      250.70    102.26 o 
   1   3  14       15.29      122.42     61.15 o 
   2   3  14      590.25      690.32    222.00 o 
   3   3  14        2.40       19.54     82.05 o 
   4   3  14     1870.75     2176.01    188.87 o 
   5   3  14      207.33      203.56     65.80 o 
   6   3  14     2203.76     2086.33    148.27 o 
   7   3  14      729.70      735.98     95.65 o 
   8   3  14      153.69      164.55     58.91 o 
   9   3  14      373.77      443.67    137.30 o 
  10   3  14     1439.79     1454.88    206.67 o 
  11   3  14       27.65      107.69     67.61 o 
  12   3  14     2479.51     2676.09    312.56 o 
  13   3  14       45.55      152.82     71.11 o 
  14   3  14      133.00      106.44     46.93 o 
  15   3  14        9.90       76.53     52.40 o 
  16   3  14      125.06      172.26     79.40 o 
  17   3  14      109.03      124.53     48.19 o 
  18   3  14      601.82      688.21    137.23 o 
  19   3  14        2.63       82.83     47.59 o 
  20   3  14      688.56      609.37    222.37 o 
  21   3  14        9.62      127.93    133.39 o 
   0   4  14      259.74      207.46    118.04 o 
   1   4  14     1711.38     1861.35    292.68 o 
   2   4  14       19.61      153.84    189.09 o 
   3   4  14     7286.62     7212.64    323.66 o 
   4   4  14      441.38      559.40    129.32 o 
   5   4  14     5741.56     5790.64    220.02 o 
   6   4  14       47.58      208.48     68.25 o 
   7   4  14       71.22       56.27     54.57 o 
   8   4  14       85.26       88.20     60.65 o 
   9   4  14     2243.00     2037.97    164.62 o 
  10   4  14       60.63      120.30     70.61 o 
  11   4  14     3956.33     4333.29    282.11 o 
  12   4  14      145.70      215.40     83.57 o 
  13   4  14     2229.63     2427.17    355.85 o 
  14   4  14      278.81      352.70    136.05 o 
  15   4  14      467.02      423.94    108.82 o 
  16   4  14        2.82      156.49     80.00 o 
  17   4  14      775.27      538.28    108.90 o 
  18   4  14      117.13      101.64     57.34 o 
  19   4  14     3960.02     3907.87    447.09 o 
  20   4  14       32.85      439.57    194.33 o 
  21   4  14     1247.25      961.03    250.84 o 
   1   5  14       66.99      148.73     74.82 o 
   2   5  14     3738.63     3347.52    467.24 o 
   3   5  14     1096.04     1016.62    156.00 o 
   4   5  14     6511.45     6962.83    715.72 o 
   5   5  14      290.01      469.48    111.39 o 
   6   5  14     1571.91     1659.45    123.22 o 
   7   5  14      309.97      265.48     94.85 o 
   8   5  14       21.34      149.11     51.96 o 
   9   5  14      124.23      173.58     69.43 o 
  10   5  14     5496.27     5789.35    291.69 o 
  11   5  14      128.07      173.82     55.81 o 
  12   5  14     5023.14     5027.47    284.77 o 
  13   5  14       54.16      134.74     48.26 o 
  14   5  14      928.84     1030.32    129.40 o 
  15   5  14      166.11      220.23     64.54 o 
  16   5  14       37.21      217.45     76.45 o 
  17   5  14       48.88      177.58     81.26 o 
  18   5  14     2246.49     2296.74    151.38 o 
  19   5  14       84.96      478.68    223.84 o 
  20   5  14     1496.66     1633.44    246.57 o 
   0   6  14      100.26      427.47    208.50 o 
   1   6  14      229.15      321.35     71.97 o 
   2   6  14        0.17      263.64     83.20 o 
   3   6  14     1633.08     1748.75    165.27 o 
   4   6  14       78.10      284.79    113.27 o 
   5   6  14      999.16      968.60    164.47 o 
   6   6  14       14.65      108.19     66.39 o 
   7   6  14      506.40      531.35     87.08 o 
   8   6  14      118.45      217.41     67.35 o 
   9   6  14      437.44      380.03     81.08 o 
  10   6  14        1.48      164.11     49.06 o 
  11   6  14     2563.93     2799.70    216.20 o 
  12   6  14       73.77      159.68     52.19 o 
  13   6  14      749.25      851.63     94.42 o 
  14   6  14       11.27      105.97     45.90 o 
  15   6  14       36.31      286.01    106.83 o 
  16   6  14       41.37      234.85     96.72 o 
  17   6  14      225.65      230.17     92.08 o 
  18   6  14        4.96       75.70     66.05 o 
   1   7  14      109.45      137.73     56.38 o 
   2   7  14        0.29      245.24    135.90 o 
   3   7  14        3.70       59.53     51.84 o 
   4   7  14      186.74      121.26     44.35 o 
   5   7  14       31.98       57.94     54.49 o 
   6   7  14      391.80      305.51     83.94 o 
   7   7  14        4.07      119.57     60.44 o 
   8   7  14       52.39       24.16     54.19 o 
   9   7  14      144.89      132.21     52.49 o 
  10   7  14        9.91       93.50     26.60 o 
  11   7  14        0.93       56.24     36.15 o 
  12   7  14        0.18       89.32     48.39 o 
  13   7  14        3.73      199.05    135.75 o 
  14   7  14       86.75      181.54     77.14 o 
  15   7  14      134.47      131.67     74.80 o 
  16   7  14       35.97      139.90     81.48 o 
  17   7  14        4.60      236.31     79.01 o 
   0   8  14        5.22      283.16    143.42 o 
   1   8  14      184.26      207.46     90.84 o 
   2   8  14       19.79      147.53     86.72 o 
   3   8  14     1692.93     1967.66    225.30 o 
   4   8  14      111.33      216.61     87.29 o 
   5   8  14     1994.83     1965.89    207.13 o 
   6   8  14      427.06      260.63     96.33 o 
   7   8  14      391.52      310.15    130.73 o 
   8   8  14      109.72      209.26     73.36 o 
   9   8  14      294.12      327.31     83.18 o 
  10   8  14       21.38      112.88     62.07 o 
  11   8  14     1513.87     1313.29    148.15 o 
  12   8  14       19.80      222.77     95.08 o 
  13   8  14      346.21      388.25    108.84 o 
  14   8  14       66.88      104.46     68.76 o 
  15   8  14       24.29      185.98     88.83 o 
   1   9  14      213.90      342.03     98.32 o 
   2   9  14     1868.98     1706.18    263.33 o 
   3   9  14       19.15      -25.82     84.25 o 
   4   9  14     1979.71     1665.65    235.20 o 
   5   9  14       46.00      119.49    132.06 o 
   6   9  14     1913.92     1818.96    225.86 o 
   7   9  14      128.34      257.32    106.45 o 
   8   9  14       23.43      130.97     82.58 o 
   9   9  14      302.56      144.26    124.61 o 
  10   9  14      813.63      717.51    156.91 o 
  11   9  14       11.12       53.08    153.09 o 
  12   9  14     1365.86     1242.63    183.38 o 
   0  10  14      189.60       46.92     91.63 o 
   1  10  14      374.74      406.20    127.64 o 
   2  10  14        4.47      131.46     81.44 o 
   3  10  14     1199.27     1191.17    199.35 o 
   4  10  14        0.09      186.51    159.80 o 
   5  10  14     1220.49     1032.17    162.58 o 
   6  10  14       12.03      139.46     87.80 o 
   7  10  14       17.01      142.90     56.19 o 
   8  10  14        5.23      192.73    198.68 o 
   1   1  15     5408.56     5557.96    242.81 o 
   2   1  15      159.00      274.62     70.41 o 
   3   1  15      893.09      970.04    121.30 o 
   4   1  15       42.26      200.68    236.68 o 
   5   1  15        1.60       29.11     81.66 o 
   6   1  15      271.46      243.24     84.55 o 
   7   1  15     1194.85     1290.42    201.84 o 
   8   1  15      828.26      796.14    115.86 o 
   9   1  15      882.30     1002.10    133.28 o 
  10   1  15       22.56      100.26     57.61 o 
  11   1  15      291.41      334.31     99.77 o 
  12   1  15      232.82      214.72    110.91 o 
  13   1  15     1324.61     1377.22    222.68 o 
  14   1  15        8.70      152.85     77.89 o 
  15   1  15      870.33      752.53    149.41 o 
  16   1  15        4.13      110.89     65.94 o 
  17   1  15      468.99      647.11    182.31 o 
  18   1  15       34.73       33.35     43.67 o 
  19   1  15        1.33      171.74    116.79 o 
  20   1  15       16.00      132.75     78.11 o 
  21   1  15      483.86      416.70    151.98 o 
   0   2  15    11913.01    12441.02    667.40 o 
   1   2  15       30.57      419.14    107.47 o 
   2   2  15     6300.94     6574.29    259.11 o 
   3   2  15      168.36       34.11     54.08 o 
   4   2  15      101.43      130.07     68.12 o 
   5   2  15      216.83      101.51     90.44 o 
   6   2  15     6997.92     7201.09    480.68 o 
   7   2  15       26.70      210.81    142.76 o 
   8   2  15     7578.69     7406.38    652.49 o 
   9   2  15        1.77       89.88     69.44 o 
  10   2  15     1719.46     1889.98    191.41 o 
  11   2  15      131.61      159.15    145.93 o 
  12   2  15       39.79       39.62     66.47 o 
  13   2  15      128.30      153.56     86.98 o 
  14   2  15     2795.18     2994.87    256.60 o 
  15   2  15       93.86      328.20    106.28 o 
  16   2  15     3330.07     3264.91    332.52 o 
  17   2  15       64.10      165.87     68.85 o 
  18   2  15      670.18      512.97    120.82 o 
  19   2  15       84.40       46.30    132.80 o 
  20   2  15      702.93      505.93    126.35 o 
  21   2  15        1.50      322.11    159.95 o 
   1   3  15     3419.23     3867.07    231.17 o 
   2   3  15      537.04      933.73    111.37 o 
   3   3  15     1135.40     1184.88    115.87 o 
   4   3  15       89.47      103.64     80.39 o 
   5   3  15      998.34     1190.11    129.57 o 
   6   3  15      197.78      195.65     82.01 o 
   7   3  15     6750.08     6731.91    291.86 o 
   8   3  15       59.80       82.08     58.00 o 
   9   3  15     4109.49     4053.45    332.44 o 
  10   3  15        2.86      221.22     83.97 o 
  11   3  15        0.57       48.08     65.21 o 
  12   3  15       45.51      193.98     79.17 o 
  13   3  15     1164.73     1252.36    130.22 o 
  14   3  15      131.42      122.56     61.88 o 
  15   3  15     3054.83     2756.31    397.96 o 
  16   3  15        0.46       74.35    119.00 o 
  17   3  15     1599.74     1650.26    206.77 o 
  18   3  15      216.43      243.29    105.53 o 
  19   3  15        9.45      120.24     62.59 o 
  20   3  15        0.01       56.51    102.70 o 
   0   4  15     1070.77     1021.82    228.56 o 
   1   4  15       17.44      145.75     76.47 o 
   2   4  15      218.66      221.62     78.28 o 
   3   4  15      132.58       53.66    138.63 o 
   4   4  15      127.59      323.95    202.37 o 
   5   4  15      282.99      272.63    110.72 o 
   6   4  15     1315.09     1429.92    128.69 o 
   7   4  15       15.23      162.12     66.42 o 
   8   4  15     1184.11     1315.02    162.37 o 
   9   4  15       73.33      123.29     63.30 o 
  10   4  15      160.66      134.03     93.46 o 
  11   4  15        9.18      150.87     51.80 o 
  12   4  15       18.22      179.42     69.28 o 
  13   4  15       73.65      129.82     62.68 o 
  14   4  15      737.92      666.29    115.96 o 
  15   4  15       37.25      195.07     80.74 o 
  16   4  15      838.30      851.44    165.49 o 
  17   4  15      104.41      150.92     66.35 o 
  18   4  15       53.19      169.54    103.73 o 
  19   4  15        4.78      120.85    103.14 o 
   1   5  15      144.25      293.98     92.96 o 
   2   5  15      361.48      459.64    127.75 o 
   3   5  15      754.27      802.99    245.90 o 
   4   5  15      529.18      611.43    120.39 o 
   5   5  15       32.92      229.39     87.62 o 
   6   5  15       11.03      109.32     64.66 o 
   7   5  15      433.00      426.91     87.46 o 
   8   5  15      500.88      573.62     97.90 o 
   9   5  15      923.13      992.41    108.40 o 
  10   5  15        8.65      149.64     59.96 o 
  11   5  15       35.75      151.18     83.55 o 
  12   5  15      193.43      151.86     91.36 o 
  13   5  15       90.99      101.27     70.31 o 
  14   5  15        3.99       80.11     43.23 o 
  15   5  15      411.02      385.43     83.11 o 
  16   5  15      319.70      510.58     94.34 o 
  17   5  15       35.69      241.15    101.10 o 
  18   5  15      299.81      281.70     81.17 o 
   0   6  15     2376.19     2653.50    319.75 o 
   1   6  15      502.68      455.64    105.76 o 
   2   6  15     1394.34     1249.43    244.20 o 
   3   6  15       77.12      312.12    105.31 o 
   4   6  15      241.94      271.38    102.34 o 
   5   6  15       93.52      105.70     80.98 o 
   6   6  15     3366.48     3327.53    187.40 o 
   7   6  15      145.93      211.69    107.77 o 
   8   6  15     3075.10     2799.08    279.90 o 
   9   6  15      179.71      217.28     62.55 o 
  10   6  15      764.59      821.74     86.24 o 
  11   6  15      189.11      185.63     68.99 o 
  12   6  15       46.63      104.99     46.69 o 
  13   6  15        2.49       45.06     43.45 o 
  14   6  15     1328.33     1543.00    368.89 o 
  15   6  15       78.05      104.64    143.72 o 
  16   6  15     2275.22     2488.40    407.40 o 
  17   6  15        7.88      106.74    106.76 o 
   1   7  15     3544.97     3520.89    300.63 o 
   2   7  15      184.51      359.30    170.43 o 
   3   7  15      275.19       75.72     71.19 o 
   4   7  15       38.08      149.71     75.59 o 
   5   7  15      645.35      449.05     99.21 o 
   6   7  15      139.37      241.16    107.97 o 
   7   7  15     2550.69     2645.56    225.12 o 
   8   7  15       21.32      102.05     47.18 o 
   9   7  15     2014.52     2131.31    256.49 o 
  10   7  15      150.24      166.73     73.63 o 
  11   7  15      118.18       94.19     45.45 o 
  12   7  15        4.62      156.15     82.47 o 
  13   7  15     1071.78      942.77    198.24 o 
  14   7  15        7.21       59.09     48.22 o 
  15   7  15     2046.94     2106.56    236.19 o 
   0   8  15     1384.55     1362.68    173.08 o 
   1   8  15      158.30      315.63    224.51 o 
   2   8  15     1994.44     2230.25    255.89 o 
   3   8  15       21.65      160.97    103.55 o 
   4   8  15        1.30       64.44     46.25 o 
   5   8  15       61.03       98.82    202.30 o 
   6   8  15     1392.64     1363.97    175.33 o 
   7   8  15       51.46      133.47     51.02 o 
   8   8  15     1733.77     1927.35    274.72 o 
   9   8  15        9.51      176.09     75.59 o 
  10   8  15      398.27      526.97    112.32 o 
  11   8  15       50.88      180.35    162.75 o 
  12   8  15       53.07      156.49     61.44 o 
  13   8  15        0.15      -47.25     69.13 o 
   1   9  15       11.53      311.83     97.60 o 
   2   9  15       29.94       81.59     44.92 o 
   3   9  15        5.24       34.30     94.29 o 
   4   9  15       23.24      129.69     68.71 o 
   5   9  15       53.39       94.23     63.59 o 
   6   9  15        9.98      144.29     76.13 o 
   7   9  15        0.10      147.69     67.62 o 
   8   9  15        8.75      193.29     68.93 o 
   9   9  15      106.33       79.93    170.13 o 
  10   9  15       48.12      204.03     90.76 o 
   0  10  15      502.81      297.03    136.49 o 
   1  10  15       36.34      142.12     75.30 o 
   2  10  15      164.89      185.33    122.18 o 
   3  10  15        2.21      157.50     82.56 o 
   4  10  15       35.14       79.59     57.24 o 
   0   0  16      104.77      246.27    127.05 o 
   1   0  16     1782.74     2169.28    249.20 o 
   2   0  16       63.79      164.82    115.39 o 
   3   0  16     5765.85     5845.28    663.56 o 
   4   0  16      199.69      137.23    113.18 o 
   5   0  16     3005.82     3151.50    551.27 o 
   6   0  16      107.60      329.64    142.83 o 
   7   0  16     1145.30     1281.23    214.25 o 
   8   0  16       69.13      109.04     92.07 o 
   9   0  16     3290.29     3221.73    318.28 o 
  10   0  16       97.66      297.03    178.99 o 
  11   0  16     4377.38     4964.81    508.33 o 
  12   0  16       58.23      544.33    183.26 o 
  13   0  16     1913.01     1842.23    236.97 o 
  14   0  16       60.29      -43.97     95.03 o 
  15   0  16      519.85      613.83    132.51 o 
  16   0  16        3.77       -6.64     93.70 o 
  17   0  16      741.10      586.09    184.15 o 
  18   0  16       33.72      155.23     93.99 o 
  19   0  16     2641.84     2024.32    554.66 o 
  20   0  16      100.07       11.21     81.75 o 
   1   1  16       35.75      171.38    111.70 o 
   2   1  16     1410.40     1609.40    155.19 o 
   3   1  16       56.46      284.00    167.31 o 
   4   1  16     1989.84     2168.17    253.11 o 
   5   1  16      328.61      467.95    127.97 o 
   6   1  16     2695.93     2665.94    352.71 o 
   7   1  16     1179.01     1322.29    182.31 o 
   8   1  16      366.68      417.94    136.90 o 
   9   1  16       16.16      107.11     66.47 o 
  10   1  16     3122.16     3459.87    307.80 o 
  11   1  16       41.50      220.22    108.27 o 
  12   1  16     2232.89     2357.69    208.73 o 
  13   1  16      110.66       89.98     43.95 o 
  14   1  16      679.24      842.49    116.14 o 
  15   1  16        0.23       69.78    132.51 o 
  16   1  16       63.56       37.89     52.84 o 
  17   1  16       16.44      124.74     77.91 o 
  18   1  16      723.43      493.41     92.70 o 
  19   1  16        4.07      224.78     93.02 o 
  20   1  16     1210.81     1293.84    290.54 o 
   0   2  16      209.55      298.95    170.57 o 
   1   2  16        4.87      176.40     96.92 o 
   2   2  16      344.22      419.51     94.66 o 
   3   2  16      135.67      203.85     78.67 o 
   4   2  16        8.00      163.58     89.03 o 
   5   2  16     1256.24     1035.47    124.28 o 
   6   2  16     1278.24     1059.69    108.34 o 
   7   2  16       19.59      131.88     85.54 o 
   8   2  16       89.29      118.26    128.30 o 
   9   2  16      230.14      246.64     91.15 o 
  10   2  16      113.97      119.56     68.14 o 
  11   2  16      507.31      667.33    128.57 o 
  12   2  16       86.18      129.02     56.43 o 
  13   2  16       71.93      173.08     59.75 o 
  14   2  16       63.16      168.26     75.11 o 
  15   2  16        0.70      122.93    108.82 o 
  16   2  16       35.14       59.77     57.40 o 
  17   2  16       22.54       75.37     80.71 o 
  18   2  16      187.10      225.19     72.99 o 
  19   2  16      270.89      237.20     97.98 o 
   1   3  16      206.95      230.11     96.87 o 
   2   3  16      737.55      640.68    154.42 o 
   3   3  16        1.47      105.76     73.59 o 
   4   3  16      469.33      556.45     82.69 o 
   5   3  16        7.49      270.75     94.62 o 
   6   3  16      166.13      334.08     95.75 o 
   7   3  16       92.25      169.74     64.51 o 
   8   3  16        0.54      163.57     59.20 o 
   9   3  16        5.87       55.75     52.16 o 
  10   3  16     1364.46     1463.67    182.88 o 
  11   3  16        3.36      101.81     59.06 o 
  12   3  16     1148.65     1297.19    150.40 o 
  13   3  16        0.68      159.92    183.41 o 
  14   3  16      290.48      166.09     71.77 o 
  15   3  16       33.37       62.89     87.72 o 
  16   3  16       48.94       40.36     58.23 o 
  17   3  16       17.98      185.94     77.87 o 
  18   3  16      352.61      457.79    140.18 o 
  19   3  16       41.45      132.36    110.96 o 
   0   4  16      165.73      244.65    127.93 o 
   1   4  16      545.31      758.36    141.08 o 
   2   4  16        0.02      226.63     71.82 o 
   3   4  16     3701.76     4183.70    336.96 o 
   4   4  16        0.36      209.04     76.90 o 
   5   4  16     5306.17     5402.35    262.98 o 
   6   4  16      160.02      239.78     70.31 o 
   7   4  16        4.16       88.74     59.46 o 
   8   4  16       23.37      118.44     53.47 o 
   9   4  16     1471.43     1592.99    174.66 o 
  10   4  16       92.69      130.42     63.03 o 
  11   4  16     3046.45     2949.86    261.03 o 
  12   4  16      173.02      164.78     48.80 o 
  13   4  16     2899.21     2821.49    201.21 o 
  14   4  16       67.64       85.80    100.21 o 
  15   4  16      247.66      352.32    100.00 o 
  16   4  16      186.88      122.40     62.14 o 
  17   4  16      700.49      623.57    146.08 o 
  18   4  16        2.74      127.19     98.71 o 
   1   5  16        3.52       68.48     74.77 o 
   2   5  16     2516.51     2794.16    185.60 o 
   3   5  16      111.62      382.53    133.54 o 
   4   5  16     3913.34     3289.78    237.03 o 
   5   5  16       36.48      262.45     69.71 o 
   6   5  16     1378.92     1352.80    129.99 o 
   7   5  16      165.57      285.44     92.95 o 
   8   5  16       13.48      137.11     47.85 o 
   9   5  16       71.48      148.87     62.49 o 
  10   5  16     2314.34     2282.97    186.21 o 
  11   5  16        9.20       74.64     64.24 o 
  12   5  16     2585.14     2711.68    151.00 o 
  13   5  16       78.66       87.63     51.07 o 
  14   5  16      639.85      605.77     88.67 o 
  15   5  16       36.05       44.99     53.70 o 
  16   5  16      383.51      446.89    129.33 o 
  17   5  16       32.71      112.64     63.81 o 
   0   6  16      373.90      179.58     73.78 o 
   1   6  16      154.69      296.86    101.78 o 
   2   6  16       19.65       46.41     95.54 o 
   3   6  16     2062.82     1986.92    165.01 o 
   4   6  16      128.21      276.16     92.50 o 
   5   6  16     1134.61     1369.65    153.75 o 
   6   6  16        2.08        9.85     43.71 o 
   7   6  16      185.89      127.24     91.17 o 
   8   6  16        1.96       69.20     43.50 o 
   9   6  16      286.32      168.57     63.14 o 
  10   6  16        0.39       32.18     47.15 o 
  11   6  16      655.81      578.92    101.90 o 
  12   6  16        2.64      121.15     54.09 o 
  13   6  16      594.23      744.99    165.78 o 
  14   6  16       43.16      200.23     82.85 o 
  15   6  16        6.40      123.58     62.53 o 
   1   7  16      202.63      216.89     92.67 o 
   2   7  16      272.28      219.63     93.88 o 
   3   7  16        1.67      147.36     80.73 o 
   4   7  16      372.25      201.05     95.19 o 
   5   7  16       32.47      152.57     66.61 o 
   6   7  16        0.16      131.35     54.48 o 
   7   7  16       29.92      106.04     50.73 o 
   8   7  16        4.84      132.37     45.86 o 
   9   7  16        0.49      102.32     43.93 o 
  10   7  16       33.62      136.01     74.91 o 
  11   7  16        0.13      148.92     84.25 o 
  12   7  16       45.43      108.14     54.65 o 
  13   7  16        3.89       58.80    115.09 o 
   0   8  16        4.17       36.89     96.94 o 
   1   8  16      281.16      190.62    107.20 o 
   2   8  16       73.49      178.92     82.81 o 
   3   8  16     1369.55     1296.32    154.38 o 
   4   8  16       29.26       91.92    152.50 o 
   5   8  16     1276.71     1040.23    145.29 o 
   6   8  16      326.36      342.34     91.91 o 
   7   8  16      153.82      241.46     72.46 o 
   8   8  16       29.71       56.99     46.09 o 
   9   8  16      147.37       99.01     66.81 o 
  10   8  16       70.93      125.21    130.07 o 
  11   8  16      684.58      600.88    106.52 o 
   1   9  16        2.32      138.24     60.55 o 
   2   9  16     1097.86     1102.70    131.86 o 
   3   9  16       69.04      198.34     73.26 o 
   4   9  16     2792.70     2604.28    408.07 o 
   5   9  16       71.21      170.89     81.67 o 
   6   9  16      814.21      689.85    137.79 o 
   7   9  16      131.49      278.50     83.58 o 
   1   1  17     2488.13     2810.54    195.44 o 
   2   1  17      239.13      332.57     89.46 o 
   3   1  17      939.46     1136.12    162.24 o 
   4   1  17        1.88      242.96     84.40 o 
   5   1  17      338.28      347.65    113.10 o 
   6   1  17       37.44      217.56    100.32 o 
   7   1  17     3197.15     2873.43    351.15 o 
   8   1  17       13.54      137.46     87.10 o 
   9   1  17     1789.44     1852.10    215.34 o 
  10   1  17        2.94       66.48     71.59 o 
  11   1  17      160.22      303.55     76.73 o 
  12   1  17      232.66      304.00     94.95 o 
  13   1  17     1237.72     1046.12    136.74 o 
  14   1  17       91.09      133.66     76.29 o 
  15   1  17     1509.10     1332.75    153.21 o 
  16   1  17       68.11      119.51     44.11 o 
  17   1  17      310.38      261.23     79.98 o 
  18   1  17       39.59      172.82     71.72 o 
   0   2  17     3879.46     3857.70    431.01 o 
   1   2  17      249.37      523.57    146.90 o 
   2   2  17     2744.62     2912.68    268.16 o 
   3   2  17      284.73      566.66    113.39 o 
   4   2  17        2.53      236.65    156.06 o 
   5   2  17       31.74      125.00     58.55 o 
   6   2  17     3705.83     4366.70    536.35 o 
   7   2  17        9.34      195.64     89.20 o 
   8   2  17     4143.02     4033.71    342.55 o 
   9   2  17       13.69      105.63     69.57 o 
  10   2  17      710.37      835.59    133.90 o 
  11   2  17       29.71       27.47     59.25 o 
  12   2  17       10.38      120.44     79.80 o 
  13   2  17       56.14        4.88     68.69 o 
  14   2  17     2075.49     1644.76    247.21 o 
  15   2  17       56.55      169.26     77.67 o 
  16   2  17     2112.18     2221.84    197.72 o 
  17   2  17       20.83       90.49     56.27 o 
  18   2  17      334.49      375.53    132.06 o 
   1   3  17     2750.40     3353.24    264.50 o 
   2   3  17       16.59      187.60     78.32 o 
   3   3  17      839.68     1093.89    131.10 o 
   4   3  17      372.69      390.00     78.90 o 
   5   3  17     1165.44     1280.84    136.44 o 
   6   3  17      586.86      649.68     95.07 o 
   7   3  17     1384.83     1241.62    126.53 o 
   8   3  17      106.50      134.89     64.51 o 
   9   3  17     2655.24     2685.85    220.60 o 
  10   3  17      271.65      331.48    114.65 o 
  11   3  17       46.77       94.36     76.16 o 
  12   3  17        2.76       64.10     99.82 o 
  13   3  17      221.74      226.36     84.33 o 
  14   3  17       13.60      172.30     52.67 o 
  15   3  17     2177.30     2277.93    460.30 o 
  16   3  17        0.10       72.64     45.17 o 
  17   3  17     1335.84      825.85    192.87 o 
   0   4  17      488.56      608.96    207.02 o 
   1   4  17      129.30       84.34     81.28 o 
   2   4  17       40.96      201.27     97.24 o 
   3   4  17       50.35       79.54     74.52 o 
   4   4  17        1.93      191.84     75.19 o 
   5   4  17       61.51      200.32     71.12 o 
   6   4  17      341.00      513.46     83.58 o 
   7   4  17       23.58      175.40     81.32 o 
   8   4  17      876.47      770.33    100.14 o 
   9   4  17       33.09       64.27     41.48 o 
  10   4  17        0.54       83.25     49.56 o 
  11   4  17        0.09       56.68     51.72 o 
  12   4  17       18.62      117.69     45.51 o 
  13   4  17       25.59       78.09     50.35 o 
  14   4  17      212.93      231.87     71.04 o 
  15   4  17        5.78       84.76     53.23 o 
  16   4  17      302.79      278.54    136.69 o 
   1   5  17      631.47      565.11    124.72 o 
   2   5  17      289.43      447.93    112.88 o 
   3   5  17      119.64      299.15    159.58 o 
   4   5  17        8.07       -1.44     79.03 o 
   5   5  17      243.97      197.39     61.21 o 
   6   5  17       91.55      109.96     49.82 o 
   7   5  17        1.43      157.01     48.61 o 
   8   5  17       37.16      279.33     91.20 o 
   9   5  17       91.28      131.06     65.88 o 
  10   5  17       83.17      169.46     62.12 o 
  11   5  17        2.57      136.21     63.68 o 
  12   5  17        8.82       85.40     41.12 o 
  13   5  17       66.32      117.30     44.71 o 
  14   5  17       23.29       79.92     36.40 o 
  15   5  17      275.23      165.73    141.21 o 
   0   6  17     4580.63     3926.61    531.94 o 
   1   6  17       79.52      320.79    176.33 o 
   2   6  17      520.50      688.55    119.70 o 
   3   6  17        2.33      364.25    122.36 o 
   4   6  17       15.02      205.80     83.78 o 
   5   6  17       14.54       47.79     70.79 o 
   6   6  17      977.72      897.62    121.00 o 
   7   6  17        2.31      125.91     58.77 o 
   8   6  17     1352.86     1339.74    234.50 o 
   9   6  17        5.04       36.06     48.24 o 
  10   6  17      528.89      474.44     94.70 o 
  11   6  17       10.67      108.88     37.69 o 
  12   6  17       27.62      100.69     81.29 o 
  13   6  17       10.08      129.50     76.47 o 
   1   7  17     2095.45     1993.61    215.02 o 
   2   7  17      177.54       91.51     88.61 o 
   3   7  17      169.91      518.89    132.37 o 
   4   7  17        1.33       99.53     60.87 o 
   5   7  17      458.22      410.34    123.28 o 
   6   7  17       76.67      206.32     58.32 o 
   7   7  17     2216.88     2625.88    147.17 o 
   8   7  17        8.87       65.98     41.55 o 
   9   7  17     1683.36     1712.34    149.95 o 
  10   7  17        0.30      189.34    107.42 o 
  11   7  17      134.68      254.92     97.85 o 
   0   8  17      256.53      256.30    133.83 o 
   1   8  17        5.38      162.21    172.71 o 
   2   8  17      351.42      442.30    113.09 o 
   3   8  17        4.49       47.69     74.37 o 
   4   8  17        0.34      262.27    101.43 o 
   5   8  17        9.22       74.19     58.43 o 
   6   8  17      623.94      544.43     84.67 o 
   7   8  17       22.66      120.79     69.12 o 
   8   8  17      688.71      751.13    218.68 o 
   0   0  18        0.98      219.12    129.11 o 
   1   0  18     1200.06     1022.03    198.61 o 
   2   0  18       94.22      283.90     88.06 o 
   3   0  18     1636.17     2196.16    209.98 o 
   4   0  18      163.80      168.95     84.84 o 
   5   0  18     4041.19     4161.67    667.54 o 
   6   0  18      102.94      189.61    152.28 o 
   7   0  18       24.07      149.03     88.53 o 
   8   0  18      205.74      373.46    135.46 o 
   9   0  18      937.06      933.29    169.69 o 
  10   0  18        4.15      200.53    123.50 o 
  11   0  18     1022.61      823.51    290.39 o 
  12   0  18       28.60       38.07     87.35 o 
  13   0  18     2061.96     2082.60    208.05 o 
  14   0  18       92.43      146.08     77.91 o 
  15   0  18        9.59      154.05     96.80 o 
  16   0  18      643.11      793.11    164.23 o 
   1   1  18        2.90       99.10     58.27 o 
   2   1  18      914.14      963.77    114.46 o 
   3   1  18       14.38      271.86    101.54 o 
   4   1  18     3228.58     2964.63    245.07 o 
   5   1  18      238.69      288.73     79.91 o 
   6   1  18     1401.67     1499.91    193.00 o 
   7   1  18       41.48      135.20     83.36 o 
   8   1  18        6.92      143.53     93.85 o 
   9   1  18      277.78      529.81     99.78 o 
  10   1  18     1353.74     1134.23    201.74 o 
  11   1  18        0.37      170.48     58.86 o 
  12   1  18     1288.07     1065.80    284.19 o 
  13   1  18       12.22      174.91     77.16 o 
  14   1  18      140.91      160.94     69.15 o 
  15   1  18        1.71      144.25     62.27 o 
  16   1  18       19.51      185.21     75.47 o 
   0   2  18      577.84      608.08    178.25 o 
   1   2  18        4.53      154.62     70.56 o 
   2   2  18       55.13      187.89     63.01 o 
   3   2  18        0.96      202.52     60.60 o 
   4   2  18      322.10      204.12    140.14 o 
   5   2  18      421.59      436.07    124.34 o 
   6   2  18      320.16      386.62     75.67 o 
   7   2  18        0.13      214.43     77.63 o 
   8   2  18        1.19       44.69     56.04 o 
   9   2  18      130.52      132.22     74.86 o 
  10   2  18        0.06       36.91     65.83 o 
  11   2  18      235.04      195.72    110.30 o 
  12   2  18        6.16       66.80     59.80 o 
  13   2  18        0.29      265.68    177.21 o 
  14   2  18       40.81        2.94     54.86 o 
  15   2  18       44.35      226.60    118.49 o 
  16   2  18        7.00      145.79     60.87 o 
   1   3  18      219.82      156.09    164.52 o 
   2   3  18      701.20      515.09    189.05 o 
   3   3  18       21.34      231.84     68.38 o 
   4   3  18      923.76     1151.57    147.65 o 
   5   3  18       91.07      137.19     58.27 o 
   6   3  18       96.10      204.89     85.26 o 
   7   3  18       91.70       83.50     56.08 o 
   8   3  18       12.17      106.49     53.65 o 
   9   3  18       34.21      129.31     55.60 o 
  10   3  18      296.77      262.31     60.98 o 
  11   3  18       19.69      134.16     56.19 o 
  12   3  18      385.00      368.50     80.73 o 
  13   3  18        0.04      101.43     51.17 o 
  14   3  18      541.53      476.84    112.38 o 
  15   3  18       13.08      112.02     50.44 o 
   0   4  18        0.47      105.21     79.53 o 
   1   4  18      598.63      350.31    109.93 o 
   2   4  18       39.14      148.36     93.15 o 
   3   4  18     1358.41     1210.48    118.96 o 
   4   4  18       70.74      196.53     82.25 o 
   5   4  18     1804.35     2043.12    170.15 o 
   6   4  18      454.65      585.00    123.97 o 
   7   4  18      206.18      176.23     96.04 o 
   8   4  18        3.65      133.52     57.04 o 
   9   4  18      715.16      594.55    100.11 o 
  10   4  18       19.16      109.83     84.14 o 
  11   4  18     1468.73     1445.88    228.98 o 
  12   4  18        0.34       83.60     49.41 o 
  13   4  18     1465.64     1602.53    166.19 o 
  14   4  18        7.64      149.30     65.70 o 
   1   5  18       28.63      154.45     88.52 o 
   2   5  18     1760.82     2470.08    255.35 o 
   3   5  18      328.58      274.01     96.67 o 
   4   5  18     2626.92     2706.84    326.94 o 
   5   5  18      163.91      455.21    148.92 o 
   6   5  18      702.72      851.06    121.20 o 
   7   5  18      288.43      247.89    154.42 o 
   8   5  18       59.67      222.63     78.66 o 
   9   5  18      152.52      272.96     82.12 o 
  10   5  18     1295.85     1347.04     99.53 o 
  11   5  18       47.82       90.02     55.68 o 
  12   5  18     1709.48     1280.33    257.33 o 
  13   5  18       81.50      116.76     51.34 o 
   0   6  18      125.08      185.77    146.52 o 
   1   6  18      310.47      340.98    110.85 o 
   2   6  18      146.27      140.66     61.56 o 
   3   6  18      499.17      429.51    116.98 o 
   4   6  18       25.41      217.46     96.52 o 
   5   6  18      312.35      464.04     86.05 o 
   6   6  18      180.17      196.20     61.07 o 
   7   6  18        0.16       98.73     40.36 o 
   8   6  18       97.61      203.80     65.95 o 
   9   6  18       79.92      111.62     54.38 o 
  10   6  18        5.00       85.70     55.43 o 
  11   6  18      176.86      122.64     75.47 o 
   1   7  18       14.70       70.58     78.82 o 
   2   7  18        1.81      198.73     92.28 o 
   3   7  18        1.61      135.90     84.36 o 
   4   7  18        5.63      103.32     58.84 o 
   5   7  18        7.29      102.73     49.74 o 
   6   7  18        5.81       78.33     57.22 o 
   7   7  18       12.94      168.10     50.20 o 
   8   7  18        1.13       57.01     38.74 o 
   0   8  18      105.14      133.98    106.24 o 
   1   8  18      212.82       62.52    151.02 o 
   2   8  18       98.24      154.10     82.23 o 
   1   1  19      208.97      342.06     72.17 o 
   2   1  19      103.41      241.62     81.13 o 
   3   1  19        9.33       81.46     73.79 o 
   4   1  19        3.03      187.41     70.39 o 
   5   1  19      593.32      552.59    113.28 o 
   6   1  19      230.80      270.42     72.19 o 
   7   1  19      580.92      446.80    108.35 o 
   8   1  19       13.11      103.63     73.78 o 
   9   1  19      987.79      778.57    149.06 o 
  10   1  19        0.56      193.49     94.94 o 
  11   1  19        2.21      235.97    141.43 o 
  12   1  19      358.40      324.24    111.82 o 
  13   1  19       32.81      206.11     88.87 o 
  14   1  19       71.36      150.23     78.50 o 
   0   2  19     1404.31     1548.81    191.01 o 
   1   2  19      183.57      392.96    117.42 o 
   2   2  19      715.40      782.24    100.03 o 
   3   2  19      589.57      840.10    100.20 o 
   4   2  19       65.30       89.02     62.54 o 
   5   2  19      618.22      624.64     82.70 o 
   6   2  19     1215.51     1361.30    135.75 o 
   7   2  19       42.54      154.20     57.44 o 
   8   2  19     1727.99     1779.18    151.23 o 
   9   2  19       16.19      100.61     65.91 o 
  10   2  19      891.57     1002.44    126.85 o 
  11   2  19      153.66      182.73     85.36 o 
  12   2  19      124.47      111.95     77.25 o 
  13   2  19      117.19      165.21     80.20 o 
  14   2  19     1152.80      899.70    135.10 o 
   1   3  19     2349.25     2697.39    177.52 o 
   2   3  19      264.54      330.69    102.15 o 
   3   3  19      296.63      283.18     85.84 o 
   4   3  19      173.97      189.24     68.44 o 
   5   3  19      687.00      701.17    102.30 o 
   6   3  19        8.42      307.58     89.96 o 
   7   3  19     1268.25     1440.22    184.35 o 
   8   3  19      133.50      185.34     71.53 o 
   9   3  19     1002.00      974.79     88.16 o 
  10   3  19      181.23      155.39    107.19 o 
  11   3  19      167.51      168.21     73.42 o 
  12   3  19        4.11       90.52     45.02 o 
  13   3  19      561.95      610.36     81.55 o 
   0   4  19       68.47      535.33    167.92 o 
   1   4  19      276.55      561.59    118.24 o 
   2   4  19      360.02      256.24     99.90 o 
   3   4  19        1.61      122.79     70.95 o 
   4   4  19       33.65      233.95     76.60 o 
   5   4  19       42.44      170.48     72.21 o 
   6   4  19      175.52      195.39     69.13 o 
   7   4  19        6.45      136.23     55.71 o 
   8   4  19      143.00      208.58     61.30 o 
   9   4  19        1.08       90.47     40.60 o 
  10   4  19      222.13      334.78     83.74 o 
  11   4  19       19.92      113.48    105.90 o 
  12   4  19       65.51       54.63     49.78 o 
   1   5  19      318.98      278.83     83.85 o 
   2   5  19        8.53      201.52     84.41 o 
   3   5  19        2.90      122.89     99.19 o 
   4   5  19      178.23      130.82     56.98 o 
   5   5  19       19.29      173.70     70.08 o 
   6   5  19       14.45      140.47     96.55 o 
   7   5  19       25.70      151.98     56.73 o 
   8   5  19        9.03      104.11     48.64 o 
   9   5  19       29.22      104.62     48.66 o 
  10   5  19        1.88       61.10     35.23 o 
   0   6  19     2128.54     1481.46    516.59 o 
   1   6  19       60.33       65.59     83.28 o 
   2   6  19      649.62      557.92    143.49 o 
   3   6  19       67.53      280.24     81.02 o 
   4   6  19        1.42       36.29     67.58 o 
   5   6  19       32.60      175.13     67.30 o 
   6   6  19      333.43      218.79     88.90 o 
   7   6  19        6.74       68.69     38.57 o 
   8   6  19      601.80      709.36    101.09 o 
   1   7  19     1019.60      978.07    169.76 o 
   2   7  19       55.41       98.25     73.41 o 
   0   0  20      781.44      491.21    144.31 o 
   1   0  20      111.24       26.41     59.32 o 
   2   0  20      118.89      130.14     85.73 o 
   3   0  20     1743.16     2236.37    547.73 o 
   4   0  20      649.03      792.65    168.90 o 
   5   0  20     3069.54     2587.14    310.51 o 
   6   0  20      325.41      223.69     97.68 o 
   7   0  20      167.28      407.40    140.77 o 
   8   0  20      130.68       -7.82     88.39 o 
   9   0  20      448.49      349.41    128.96 o 
  10   0  20      104.12       -2.36     96.50 o 
  11   0  20     1939.52     1849.02    254.68 o 
  12   0  20       50.05      196.69    115.83 o 
   1   1  20       77.15      223.29     75.60 o 
   2   1  20      505.99      450.47    145.12 o 
   3   1  20       10.38      158.03     51.58 o 
   4   1  20     1696.79     1865.95    155.54 o 
   5   1  20       79.32       68.54     47.71 o 
   6   1  20      256.61      399.34     91.93 o 
   7   1  20      119.66      121.77     63.50 o 
   8   1  20        0.76       84.50     56.12 o 
   9   1  20      204.50      172.51     92.59 o 
  10   1  20      376.36      291.40     99.98 o 
  11   1  20       24.35       97.18     64.96 o 
  12   1  20      269.34      195.60     70.50 o 
   0   2  20      144.26      496.49    126.21 o 
   1   2  20        0.04       80.44     71.67 o 
   2   2  20      184.52      147.94     99.07 o 
   3   2  20       76.15      147.34     60.77 o 
   4   2  20       33.49      263.33     83.94 o 
   5   2  20       30.67      142.69     72.69 o 
   6   2  20        0.15       64.85     53.47 o 
   7   2  20      153.41      270.03     93.80 o 
   8   2  20       45.78      205.12    127.89 o 
   9   2  20        9.09       88.27     56.30 o 
  10   2  20        0.84      117.35     59.99 o 
  11   2  20        1.38      195.46     65.41 o 
   1   3  20        2.79      110.76     59.33 o 
   2   3  20      168.96      230.73    121.19 o 
   3   3  20        1.27       65.78     57.41 o 
   4   3  20      732.36      677.39    107.00 o 
   5   3  20      136.83      110.70     57.48 o 
   6   3  20       75.22      292.21     75.65 o 
   7   3  20       78.55      102.36     62.68 o 
   8   3  20        7.95      141.97     49.80 o 
   9   3  20      127.41      139.68     72.11 o 
  10   3  20       51.43       97.76     51.62 o 
   0   4  20       65.09      305.88    180.46 o 
   1   4  20      551.58      477.07     90.70 o 
   2   4  20      284.86      265.91     83.33 o 
   3   4  20     1332.15     1298.14    125.68 o 
   4   4  20      146.04      207.66     82.71 o 
   5   4  20      678.17      668.85    116.06 o 
   6   4  20      270.66      427.17     95.03 o 
   7   4  20      148.02      194.01    121.28 o 
   8   4  20      367.47      336.18     73.13 o 
   9   4  20      177.61      191.07     70.40 o 
   1   5  20      275.51      436.07    112.42 o 
   2   5  20      604.51      374.20     77.21 o 
   3   5  20        3.87       87.08     58.23 o 
   4   5  20      827.74      635.65     95.02 o 
   5   5  20       16.62      152.65     58.46 o 
   6   5  20      302.21      219.10     66.12 o 
   1   1  21      277.48      413.16    101.12 o 
   2   1  21      199.83      127.99     47.75 o 
   3   1  21        1.37      115.56     60.18 o 
   4   1  21       57.99      276.95     95.18 o 
   5   1  21      492.81      359.82     75.39 o 
   6   1  21       17.26       91.44     59.97 o 
   7   1  21      192.89      269.74     78.54 o 
   8   1  21       30.06      151.60     57.39 o 
   0   2  21     2243.08     2583.79    190.06 o 
   1   2  21      210.16      286.13     64.74 o 
   2   2  21      116.27      287.71     78.47 o 
   3   2  21       88.72      211.55     68.93 o 
   4   2  21        5.29       98.05     42.87 o 
   5   2  21      174.58      235.46     71.84 o 
   6   2  21      470.79      355.41     77.27 o 
   7   2  21       67.43       94.13     65.11 o 
   8   2  21     1251.18     1201.02    121.55 o 
   1   3  21      344.66      319.17     64.25 o 
   2   3  21      265.51      320.13     83.97 o 
   3   3  21        5.37      145.75    114.75 o 
   4   3  21      141.09      229.13     71.01 o 
   5   3  21       95.42      242.27     80.61 o 
   6   3  21       83.42      199.60     66.58 o 
   0   4  21      431.23      267.88     99.86 o 
   1   4  21       50.38      220.34     85.78 o 
   2   4  21       18.15      137.31     68.57 o 
   3   4  21      183.38      215.93     62.47 o 
   0   0  22      617.18     1015.48    210.86 o 
   1   0  22       98.99      226.61    109.63 o 
   2   0  22       68.76      136.50     74.15 o 
   1   1  22      479.07      597.04     95.76 o 
                                                 
